# Supplementary material for: A RAS-Independent Biomarker Panel to Reliably Predict Response to MEK Inhibition in Colorectal Cancer
Source: Cancers (Basel). 2022 Jul 1;14(13):3252. doi: 10.3390/cancers14133252 (PMC9265111; doi:10.3390/cancers14133252)
Supplement: Supplementary file 1 [file cancers-14-03252-s001.zip]

Archive with 10 entries (10 files):
- Supplementary Files/Figure S1.pdf
- Supplementary Files/Figure S2.pdf
- Supplementary Files/Figure S3.pdf
- Supplementary Files/Figure S4.pdf
- Supplementary Files/Figure S5.pdf
- Supplementary Files/Figure S6.pdf
- Supplementary Files/Table S1.xlsx
- Supplementary Files/Table S2.xlsx
- Supplementary Files/Table S3.xlsx
- Supplementary Files/Table S4.xlsx
