# Supplementary material for: A RAS-Independent Biomarker Panel to Reliably Predict Response to MEK Inhibition in Colorectal Cancer
Source: Cancers (Basel). 2022 Jul 1;14(13):3252. doi: 10.3390/cancers14133252 (PMC9265111; doi:10.3390/cancers14133252)
Supplement: Supplementary file 1 [file cancers-14-03252-s001.zip › Supplementary Files/Table S1.xlsx]

## Sheet: CRC panel
Table S1 CRC panel sequencing (Mamlouk et al., 2017) of R1R361H, R4wt and CRISPR-SMAD4R361H PDOs (clone A, clone B and clone C).
In total, 94 CRC related genes were sequenced. Variant allele frequencies (VAF) of 12 genes are shown. Clone A, clone B and clone C carry a homozygous SMAD4R361H loss-of-function mutation in comparison to the parental PDO R4wt.
CRC Panel
1	APC	48	PRKD1
2	TP53	49	ROBO1
3	KRAS	50	ARID2
4	PIK3CA	51	CDH2
5	ATM	52	DLC1
6	SMAD4	53	WNK3
7	SYNE1	54	CDH11
8	FBXW7	55	ERBB3
9	MUC16	56	KALRN
10	CSMD3	57	DAPK1
11	CTNNB1	58	NOTCH3
12	BRAF	59	ACVR1B
13	LRP1B	60	FMN2
14	TENM1	61	HERC2
15	ARID1A	62	SMAD2
16	LRP2	63	TGFBR2
17	CARD11	64	CBLB
18	EPHA3	65	EPHA4
19	FAM123B	66	PXDN
20	LRRK2	67	AXIN2
21	TCF7L2	68	PI4KA
22	SOX9	69	PTPRU
23	CUBN	70	TET1
24	NRAS	71	DNMT1
25	VPS13B	72	GRIA3
26	ERBB4	73	TNRC6B
27	PTPRD	74	TPR
28	ERBB2	75	EIF4A2
29	FBN2	76	PLK1
30	GPR112	77	EDNRB
31	TRPS1	78	JARID2
32	GLI3	79	MMP17
33	ZNF521	80	SOX11
34	ADAM29	81	CEP110
35	EPHA5	82	PTEN
36	PREX2	83	MLH1
37	GNAS	84	MSH2
38	KDR	85	HDAC1
39	LAMA1	86	HDAC2
40	2 MCF	87	HDAC3
41	MTOR	88	POLE2
42	FN1	89	UGT1A1
43	LIFR	90	ERCC1
44	PAPPA	91	BMPR1A
45	DPYD	92	STK11
46	MAP2K4	93	MUTYH
47	TIAM1	94	CDX2
R1R361H
#Uploaded_variation	Location	Allele	Consequence	IMPACT	SYMBOL	Gene	Feature_type	Feature	cDNA_position	CDS_position	Protein_position	Amino_acids	Codons	Existing_variation	HGNC_ID	CCDS	ENSP	SIFT	PolyPhen	VAF
.	12:25398275-25398275	G	missense_variant	MODERATE	KRAS	ENSG00000133703	Transcript	ENST00000256078.4	108	44	15	G/A	gGc/gCc	-	6407	CCDS8703.1	ENSP00000256078	deleterious(0)	probably_damaging(0.983)	0.0299177
.	12:25398284-25398284	T	missense_variant	MODERATE	KRAS	ENSG00000133703	Transcript	ENST00000256078.4	99	35	12	G/D	gGt/gAt	-	6407	CCDS8703.1	ENSP00000256078	deleterious(0)	benign(0.303)	0.600746
.	12:133253995-133253995	A	missense_variant	MODERATE	POLE	ENSG00000177084	Transcript	ENST00000320574.5	799	755	252	A/V	gCt/gTt	-	9177	CCDS9278.1	ENSP00000322570	tolerated(0.36)	benign(0.027)	0.396878
.	17:7577556-7577556	A	missense_variant	MODERATE	TP53	ENSG00000141510	Transcript	ENST00000269305.4	915	725	242	C/F	tGc/tTc	-	11998	CCDS11118.1	ENSP00000269305	deleterious(0)	probably_damaging(1)	1
.	18:48591919-48591919	A	missense_variant	MODERATE	SMAD4	ENSG00000141646	Transcript	ENST00000342988.3	1620	1082	361	R/H	cGc/cAc	-	6770	CCDS11950.1	ENSP00000341551	deleterious(0.03)	probably_damaging(0.999)	1
.	22:21152874-21152874	C	stop_gained,splice_region_variant	HIGH	PI4KA	ENSG00000241973	Transcript	ENST00000255882.6	2193	2106	702	Y/*	taT/taG	-	8983	CCDS33603.2	ENSP00000255882	-	-	0.0487211
.	3:37053568-37053568	G	missense_variant	MODERATE	MLH1	ENSG00000076242	Transcript	ENST00000231790.2	871	655	219	I/V	Atc/Gtc	-	7127	CCDS2663.1	ENSP00000231790	tolerated(0.33)	benign(0.06)	0.40975
.	3:178952085-178952085	G	missense_variant	MODERATE	PIK3CA	ENSG00000121879	Transcript	ENST00000263967.3	3297	3140	1047	H/R	cAt/cGt	-	8975	CCDS43171.1	ENSP00000263967	tolerated(0.11)	benign(0.085)	0.317032
.	4:55972974-55972974	A	missense_variant	MODERATE	KDR	ENSG00000128052	Transcript	ENST00000263923.4	1712	1416	472	Q/H	caA/caT	-	6307	CCDS3497.1	ENSP00000263923	tolerated(0.16)	benign(0.011)	0.491965
.	5:141005794-141005794	A	missense_variant	MODERATE	HDAC3	ENSG00000171720	Transcript	ENST00000305264.3	967	887	296	G/V	gGt/gTt	-	4854	CCDS4264.1	ENSP00000302967	deleterious(0)	probably_damaging(1)	0.267241
R4wt
#Uploaded_variation	Location	Allele	Consequence	IMPACT	SYMBOL	Gene	Feature_type	Feature	cDNA_position	CDS_position	Protein_position	Amino_acids	Codons	Existing_variation	HGNC_ID	CCDS	ENSP	SIFT	PolyPhen	VAF
.	12:25398284-25398284	T	missense_variant	MODERATE	KRAS	ENSG00000133703	Transcript	ENST00000256078.4	99	35	12	G/D	gGt/gAt	rs121913529,COSM1135366,COSM1140133,COSM1140134,COSM12657,COSM49168,COSM520,COSM521,COSM522	6407	CCDS8703.1	ENSP00000256078	deleterious(0)	benign(0.303)	0.529412
.	12:133253995-133253995	A	missense_variant	MODERATE	POLE	ENSG00000177084	Transcript	ENST00000320574.5	799	755	252	A/V	gCt/gTt	rs5744751,COSM5880915	9177	CCDS9278.1	ENSP00000322570	tolerated(0.36)	benign(0.027)	0.465306
.	17:7577556-7577556	A	missense_variant	MODERATE	TP53	ENSG00000141510	Transcript	ENST00000269305.4	915	725	242	C/F	tGc/tTc	rs121912655,CM910618,TP53_g.13362G>T,COSM10646,COSM10810,COSM11133,COSM129834,COSM129835,COSM129836,COSM1610838,COSM1610839,COSM1610840,COSM1646852,COSM251396,COSM251397,COSM251398,COSM2744611,COSM2744612,COSM3378347,COSM3403262,COSM3717642	11998	CCDS11118.1	ENSP00000269305	deleterious(0)	probably_damaging(1)	1
.	22:21152874-21152874	C	stop_gained,splice_region_variant	HIGH	PI4KA	ENSG00000241973	Transcript	ENST00000255882.6	2193	2106	702	Y/*	taT/taG	-	8983	CCDS33603.2	ENSP00000255882	-	-	0.035649
.	3:178952085-178952085	G	missense_variant	MODERATE	PIK3CA	ENSG00000121879	Transcript	ENST00000263967.3	3297	3140	1047	H/R	cAt/cGt	rs121913279,COSM249874,COSM775,COSM776,COSM94986,COSM94987	8975	CCDS43171.1	ENSP00000263967	tolerated(0.11)	benign(0.085)	0.330312
.	5:141005794-141005794	A	missense_variant	MODERATE	HDAC3	ENSG00000171720	Transcript	ENST00000305264.3	967	887	296	G/V	gGt/gTt	-	4854	CCDS4264.1	ENSP00000302967	deleterious(0)	probably_damaging(1)	0.258929
.	6:114292109-114292112	CTC	missense_variant	MODERATE	HDAC2	ENSG00000196591	Transcript	ENST00000398283.2	248-250	243-245	81-82	SR/RR	agCAGg/agGAGg	rs764249665,COSM1292187	4853	-	ENSP00000381331	-	-	0.0102828,0.0188518
Clone A
#Uploaded_variation	Location	Allele	Consequence	IMPACT	SYMBOL	Gene	Feature_type	Feature	cDNA_position	CDS_position	Protein_position	Amino_acids	Codons	Existing_variation	HGNC_ID	CCDS	ENSP	SIFT	PolyPhen	VAF
.	12:25398284-25398284	T	missense_variant	MODERATE	KRAS	ENSG00000133703	Transcript	ENST00000256078.4	99	35	12	G/D	gGt/gAt	rs121913529,COSM1135366,COSM1140133,COSM1140134,COSM12657,COSM49168,COSM520,COSM521,COSM522	6407	CCDS8703.1	ENSP00000256078	deleterious(0)	benign(0.303)	0.614973
.	12:133253995-133253995	A	missense_variant	MODERATE	POLE	ENSG00000177084	Transcript	ENST00000320574.5	799	755	252	A/V	gCt/gTt	rs5744751,COSM5880915	9177	CCDS9278.1	ENSP00000322570	tolerated(0.36)	benign(0.027)	0.417535
.	17:7577556-7577556	A	missense_variant	MODERATE	TP53	ENSG00000141510	Transcript	ENST00000269305.4	915	725	242	C/F	tGc/tTc	rs121912655,CM910618,TP53_g.13362G>T,COSM10646,COSM10810,COSM11133,COSM129834,COSM129835,COSM129836,COSM1610838,COSM1610839,COSM1610840,COSM1646852,COSM251396,COSM251397,COSM251398,COSM2744611,COSM2744612,COSM3378347,COSM3403262,COSM3717642	11998	CCDS11118.1	ENSP00000269305	deleterious(0)	probably_damaging(1)	1
.	18:48591919-48591919	A	missense_variant	MODERATE	SMAD4	ENSG00000141646	Transcript	ENST00000342988.3	1620	1082	361	R/H	cGc/cAc	rs377767347,CM004254,CM100519,COSM14122,COSM4072505,COSM6937457	6770	CCDS11950.1	ENSP00000341551	deleterious(0.03)	probably_damaging(0.999)	1
.	5:141005794-141005794	A	missense_variant	MODERATE	HDAC3	ENSG00000171720	Transcript	ENST00000305264.3	967	887	296	G/V	gGt/gTt	-	4854	CCDS4264.1	ENSP00000302967	deleterious(0)	probably_damaging(1)	0.209524
Clone B
#Uploaded_variation	Location	Allele	Consequence	IMPACT	SYMBOL	Gene	Feature_type	Feature	cDNA_position	CDS_position	Protein_position	Amino_acids	Codons	Existing_variation	HGNC_ID	CCDS	ENSP	SIFT	PolyPhen	VAF
.	12:25398284-25398284	T	missense_variant	MODERATE	KRAS	ENSG00000133703	Transcript	ENST00000256078.4	99	35	12	G/D	gGt/gAt	rs121913529,COSM1135366,COSM1140133,COSM1140134,COSM12657,COSM49168,COSM520,COSM521,COSM522	6407	CCDS8703.1	ENSP00000256078	deleterious(0)	benign(0.303)	0.574448
.	12:133253995-133253995	A	missense_variant	MODERATE	POLE	ENSG00000177084	Transcript	ENST00000320574.5	799	755	252	A/V	gCt/gTt	rs5744751,COSM5880915	9177	CCDS9278.1	ENSP00000322570	tolerated(0.36)	benign(0.027)	0.413066
.	17:7577556-7577556	A	missense_variant	MODERATE	TP53	ENSG00000141510	Transcript	ENST00000269305.4	915	725	242	C/F	tGc/tTc	rs121912655,CM910618,TP53_g.13362G>T,COSM10646,COSM10810,COSM11133,COSM129834,COSM129835,COSM129836,COSM1610838,COSM1610839,COSM1610840,COSM1646852,COSM251396,COSM251397,COSM251398,COSM2744611,COSM2744612,COSM3378347,COSM3403262,COSM3717642	11998	CCDS11118.1	ENSP00000269305	deleterious(0)	probably_damaging(1)	1
.	18:48591919-48591919	A	missense_variant	MODERATE	SMAD4	ENSG00000141646	Transcript	ENST00000342988.3	1620	1082	361	R/H	cGc/cAc	rs377767347,CM004254,CM100519,COSM14122,COSM4072505,COSM6937457	6770	CCDS11950.1	ENSP00000341551	deleterious(0.03)	probably_damaging(0.999)	1
.	3:178952085-178952085	G	missense_variant	MODERATE	PIK3CA	ENSG00000121879	Transcript	ENST00000263967.3	3297	3140	1047	H/R	cAt/cGt	rs121913279,COSM249874,COSM775,COSM776,COSM94986,COSM94987	8975	CCDS43171.1	ENSP00000263967	tolerated(0.11)	benign(0.085)	0.0584071
Clone C
#Uploaded_variation	Location	Allele	Consequence	IMPACT	SYMBOL	Gene	Feature_type	Feature	cDNA_position	CDS_position	Protein_position	Amino_acids	Codons	Existing_variation	HGNC_ID	CCDS	ENSP	SIFT	PolyPhen	VAF
.	12:25398284-25398284	T	missense_variant	MODERATE	KRAS	ENSG00000133703	Transcript	ENST00000256078.4	99	35	12	G/D	gGt/gAt	rs121913529,COSM1135366,COSM1140133,COSM1140134,COSM12657,COSM49168,COSM520,COSM521,COSM522	6407	CCDS8703.1	ENSP00000256078	deleterious(0)	benign(0.303)	0.541506
.	12:25398284-25398284	T	missense_variant	MODERATE	KRAS	ENSG00000133703	Transcript	ENST00000557334.1	232	35	12	G/D	gGt/gAt	rs121913529,COSM1135366,COSM1140133,COSM1140134,COSM12657,COSM49168,COSM520,COSM521,COSM522	6407	-	ENSP00000452512	deleterious_low_confidence(0)	probably_damaging(0.969)	0.541506
.	12:133253995-133253995	A	missense_variant	MODERATE	POLE	ENSG00000177084	Transcript	ENST00000539006.1	179	95	32	A/V	gCt/gTt	rs5744751,COSM5880915	9177	-	ENSP00000442519	tolerated(0.49)	benign(0.027)	0.464968
.	17:7577556-7577556	A	missense_variant	MODERATE	TP53	ENSG00000141510	Transcript	ENST00000514944.1	525	446	149	C/F	tGc/tTc	rs121912655,CM910618,TP53_g.13362G>T,COSM10646,COSM10810,COSM11133,COSM129834,COSM129835,COSM129836,COSM1610838,COSM1610839,COSM1610840,COSM1646852,COSM251396,COSM251397,COSM251398,COSM2744611,COSM2744612,COSM3378347,COSM3403262,COSM3717642	11998	-	ENSP00000423862	deleterious(0)	probably_damaging(1)	1
.	18:48591919-48591919	A	missense_variant	MODERATE	SMAD4	ENSG00000141646	Transcript	ENST00000342988.3	1620	1082	361	R/H	cGc/cAc	rs377767347,CM004254,CM100519,COSM14122,COSM4072505,COSM6937457	6770	CCDS11950.1	ENSP00000341551	deleterious(0.03)	probably_damaging(0.999)	1
.	8:113353734-113353734	T	missense_variant	MODERATE		ENSG00000164796	Transcript	ENST00000297405.5	6869	6624	2208	N/K	aaC/aaA	-	19291	CCDS6315.1	ENSP00000297405	deleterious(0)	probably_damaging(0.974)	0.0485269
