# Supplementary material for: A RAS-Independent Biomarker Panel to Reliably Predict Response to MEK Inhibition in Colorectal Cancer
Source: Cancers (Basel). 2022 Jul 1;14(13):3252. doi: 10.3390/cancers14133252 (PMC9265111; doi:10.3390/cancers14133252)
Supplement: Supplementary file 1 [file cancers-14-03252-s001.zip › Supplementary Files/Table S2.xlsx]

## Sheet: PDO-models
S2 Table PDO-model cohort description and their mean IC50 values after treatment with Cobimetinib (cmax = 0.53 µM), Tramtinib (cmax = 0.03 µM), and Selumetinib (cmax = 1.061 µM). *Staging data not available. **Tumor location of metastasis unknown.) Pathogenic mutations are indicated in blue (for KRAS), in green (for BRAF) and in orange (for the SFAB-signature).
Pathogenic mutations are indicated in blue (for KRAS), in green (for BRAF) and in organge (for the SFAB-signature).
Biobank ID	Tumor location	Type	Gender	Staging	KRAS	BRAF	SMAD4	FBXW7	ARID1A	BMPR2	abs. IC50 Trametinib (0.03 µM)	abs. IC50 Selumetinib (1,061 µM)	abs. IC50 Cobimetinib ( 0.53 µM)
R1R361H	colon	primary	f	IV	G12D	wt	R361H	wt	wt	wt	0.0138568	> 24,034	0.355833
R4wt	colon	primary	f	IV	G12D	wt	wt	wt	wt	wt	> 3,250	> 24,034	12.2998
Co-P-58-m-PUL-C	lung	metastsis	f	IV	G12D	wt	wt	wt	wt	wt	0.188866	> 24,034	> 20,703
Co-P-58-m-PUL-D	lung	metastsis	f	IV	G12D	wt	wt	wt	wt	wt	0.00606239	0.404458	0.0679768
Co-P-59-m-PUL	lung	metastsis	f	IV	wt	wt	wt	wt	wt	wt	0.00189988	0.0156677	0.0127511
Co-P-71	colon	primary	m	II	wt	wt	wt	wt	wt	wt	> 3,250	> 24,034	3.91345
Co-P-72	liver	metastsis	m	IV	wt	wt	wt	wt	wt	wt	0.00450949	1.50278	0.0713578
Co-P-73	rectum	primary	m	IV	wt	wt	wt	wt	wt	wt	> 3,250	> 24,034	> 20,703
Co-P-74	liver	metastsis	m	IV	wt	wt	wt	wt	wt	wt	0.179074	3.41522	0.96411
Co-P-75	colon	primary	m	III	G12V	wt	wt	wt	wt	wt	0.00504267	0.322343	0.04254
Co-P-76	colon	primary	f	III	G13D	wt	142_143del	wt	wt	wt	0.014587	0.226055	0.0312989
Co-P-78	colon	primary	f	II	wt	wt	D351Y	wt	wt	wt	0.0314646	> 24,034	0.525504
Co-P-79	colon	primary	f	I	A146T	wt	wt	wt	wt	wt	0.00230042	0.268551	0.0420496
Co-P-95	colon	primary	f	I	wt	V600E	wt	wt	Indel_nonframeshift deletion	Indel_frameshift deletion	0.000452672	0.0270886	0.00215699
Co-P-80	colon	primary	m	IV	G12S	wt	wt	G571V	Indel_frameshift deletion	wt	0.000766292	0.0483366	0.0110854
Co-P-82	colon	primary	m	III	wt	G466R	wt	wt	wt	wt	> 3,250	> 24,034	> 20,703
Co-P-98	colon	primary	m	II	wt	wt	wt	wt	Indel_frameshift deletion	wt	> 3,250	> 24,034	0.152926
Co-P-84	colon	primary	m	II	wt	wt	wt	wt	wt	wt	0.00228087	0.331259	0.0518742
Co-P-85	colon	primary	f	IV	G12V	wt	wt	wt	wt	wt	0.00565265	> 24,034	0.0558733
Co-P-86	rectum	metastsis	m	IV	G12V	wt	wt	L594F	wt	wt	0.035	0.520014	0.0602285
Co-P-87	rectum	primary	m	II	G12D	wt	wt	wt	wt	wt	> 3,250	> 24,034	> 20,703
Co-P-88	colon	primary	f	IV	wt	V600E	wt	wt	SNV_splicing	wt	0.000357545	0.0366075	0.0258815
Co-P-89	colon	primary	m	II	wt	wt	wt	SNV_stopgain SNV	wt	wt	0.00506338	0.504297	0.0287286
Co-P-90	colon	primary	f	IV	wt	wt	wt	wt	wt	wt	> 3,250	> 24,034	> 20,703
Co-P-91	colon	primary	f	IV	G13D	wt	deletion	wt	wt	wt	0.0454986	0.787235	0.234102
Co-P-92	colon	primary	f	II	G12D	wt	C499Y	wt	wt	wt	0.180371	5.28846	> 20,703
Co-P-93	colon	primary	m	IV	G13D	wt	wt	wt	wt	wt	0.0444814	> 24,034	0.48514
Co-P-96	colon	primary	m	II	wt	wt	wt	wt	wt	wt	0.0133681	0.75339	0.101262
Co-P-97	colon	primary	m	III	wt	wt	wt	wt	wt	wt	0.042006	1.81206	0.221672
Co-P-99	colon	primary	m	II	wt	wt	wt	wt	wt	wt	0.00229189	0.187066	0.0350903
Co-P-100	colon	primary	m	I	wt	wt	wt	wt	wt	wt	> 3,250	> 24,034	0.412029
Co-P-101	liver	metastsis	f	IV	G12D	wt	wt	wt	wt	wt	0.00142614	> 24,034	1.10247e-08
Co-P-102	colon	primary	m	II	wt	wt	wt	wt	wt	wt	0.114807	> 24,034	0.372001
Co-P-104	colon	primary	m	I	G12D	wt	wt	wt	wt	wt	0.121304	> 24,034	0.563371
Co-P-105	colon	primary	f	II	wt	G466V	wt	R465H	Indel_frameshift deletion	wt	0.00247706	0.0839342	0.00916486
Co-P-106	rectum	metastsis	m	IV	wt	wt	wt	wt	wt	wt	0.072493	> 24,034	0.295223
Co-P-108	*	metastsis	f	IV	G12D	wt	wt	wt	wt	wt	0.00852923	> 24,034	0.035214
Co-P-126	colon	primary	f	II	D92, K147Q	R389C	wt	wt	SNV_stopgain SNV	wt	> 3,250	> 24,034	1.197
Co-P-132	colon	primary	f	*	wt	wt	D493H	wt	wt	wt	> 3,250	2	0.0726
Co-P-132-m-PER	peritoneum	metastsis	f	*	wt	wt	D493H	wt	wt	wt	0.105772	2	0.221183
Co-P-133	rectum	primary	m	III	wt	wt	wt	R385H	wt	wt	0.00139827	0.0429385	0.00459978
Co-P-133-m-HEP	liver	metastsis	m	III	wt	wt	wt	R385H	wt	wt	0.00124752	0.0959749	0.00517472
Co-P-134	rectum	primary	m	*	G12D	wt	I347V	wt	wt	wt	0.34	2	5.32863
Co-P-134-m-HEP	liver	metastsis	m	*	G12D	wt	I347V	wt	wt	wt	0.130846	2.17245	0.15092
Co-P-135	colon	primary	f	*	wt	wt	I347V, A212T	wt	wt	wt	0.472117	2	1.14581
Co-P-138-m-BRA	brain	metastsis	f	*	wt	wt	I347V	wt	wt	wt	0.0149676	2	0.207162
Co-P-149-B	colon	primary	f	IV	G12D	wt	R361H	wt	wt	wt	> 3,250	> 24,034	0.489946
Co-P-153	colon	primary	f	I	wt	wt	wt	wt	wt	wt	0.269748	9.54816	0.156218
Co-P-154	colon	primary	m	IV	G13D	wt	wt	wt	wt	wt	0.0796243	6.69682	0.0564642
Co-P-155	*	metastsis	f	IV	G12D	wt	wt	wt	wt	wt	0.00812493	1.85501	0.02635
Co-P-156	colon	metastsis	f	IV	G12S	wt	K385Q	wt	wt	wt	0.0682494	9.82127	0.0621106
Co-P-157	colon	primary	m	II	wt	wt	wt	wt	SNV_stopgain SNV	wt	0.0129999	0.412952	0.0169393
Co-X-37	peritoneum	metastsis	f	IV	wt	wt	frameshift variant G80GX	multiple muts	multiple muts	multiple muts	0.0117469	0.147767	0.0946288
Co-X-38-A	peritoneum	metastsis	m	IV	G12D	wt	wt	multiple muts	wt	wt	0.00704017	0.203995	0.0425601
Co-X-38-B	peritoneum	metastsis	m	IV	G12D	wt	wt	multiple muts	wt	wt	0.00252689	0.15228	0.0215051
Co-X-40	peritoneum	metastsis	m	IV	wt	wt	wt	wt	wt	S775N	0.00134776	0.132406	0.0135505
Co-X-41	peritoneum	metastsis	m	IV	wt	wt	wt	wt	wt	S775N	0.0236741	3.54865	0.0317779
Co-X-44	peritoneum	metastsis	f	IV	G13D, I187V	frameshift variants	frameshift variant G80GX	multiple muts	Indel_frameshift deletion	multiple muts	0.00260465	0.0827265	0.0317779
Co-X-69	colon	primary	m	III	wt	wt	deletion	wt	wt	wt	0.00241767	0.0520293	0.0644964
Co-X-70	colon	primary	f	IV	G12V	wt	wt	wt	wt	wt	0.00200941	0.156526	0.0334143
Co-X-77	colon	primary	f	I	G12S	wt	Y353N	wt	wt	wt	0.00351026	> 24,034	0.080971
