# Supplementary material for: A RAS-Independent Biomarker Panel to Reliably Predict Response to MEK Inhibition in Colorectal Cancer
Source: Cancers (Basel). 2022 Jul 1;14(13):3252. doi: 10.3390/cancers14133252 (PMC9265111; doi:10.3390/cancers14133252)
Supplement: Supplementary file 1 [file cancers-14-03252-s001.zip › Supplementary Files/Table S3.xlsx]

## Sheet: Table S3
Table S3 Gene enrichment analysis of R4wt, R1R361H and CRISPR-SMAD4R361H PDOs (clone A, B, and C). Evaluated with Enrichr - Ma'ayan Laboratory - Computational Systems Biology (https://maayanlab.cloud/Enrichr/) (adjusted p-value < 0.05).
R1R361H					R4wt					Clone A					Clone B					Clone C
Term	Overlap	P-value	Adjusted P-value		Term	Overlap	P-value	Adjusted P-value		Term	Overlap	P-value	Adjusted P-value		Term	Overlap	P-value	Adjusted P-value		Term	Overlap	P-value	Adjusted P-value
microtubule cytoskeleton organization involved in mitosis (GO:1902850)	52/128	2.30281e-22	1.051e-18		organic acid transport (GO:0015849)	16/100	2.56321e-06	0.0087021		microtubule cytoskeleton organization involved in mitosis (GO:1902850)	54/128	5.42053e-23	2.42433e-19		microtubule cytoskeleton organization involved in mitosis (GO:1902850)	56/128	9.70482e-27	4.4419e-23		mitotic spindle organization (GO:0007052)	70/157	1.33349e-19	6.88349e-16
mitotic spindle organization (GO:0007052)	56/157	9.56084e-21	2.18178e-17		cellular response to oxygen-containing compound (GO:1901701)	31/323	8.69943e-06	0.0126803		mitotic spindle organization (GO:0007052)	60/157	1.02314e-22	2.42433e-19		mitotic spindle organization (GO:0007052)	60/157	8.98475e-25	2.05616e-21		microtubule cytoskeleton organization involved in mitosis (GO:1902850)	61/128	4.91941e-19	1.2697e-15
mitotic sister chromatid segregation (GO:0000070)	34/102	3.49862e-12	5.32256e-09		regulation of cell migration (GO:0030334)	36/408	1.1205e-05	0.0126803		DNA replication (GO:0006260)	43/108	1.87128e-17	2.956e-14		DNA replication (GO:0006260)	46/108	1.29876e-21	1.98147e-18		DNA replication (GO:0006260)	52/108	1.12254e-16	1.93152e-13
centromere complex assembly (GO:0034508)	18/37	3.30833e-10	3.7748e-07		transmembrane receptor protein serine/threonine kinase signaling pathway (GO:0007178)	17/133	2.75369e-05	0.023372		DNA metabolic process (GO:0006259)	71/277	1.44076e-15	1.70694e-12		DNA metabolic process (GO:0006259)	74/277	1.84472e-19	2.11083e-16		DNA metabolic process (GO:0006259)	92/277	3.72874e-15	4.81194e-12
sister chromatid segregation (GO:0000819)	17/34	5.96103e-10	5.44123e-07		regulation of apoptotic process (GO:0042981)	53/742	4.82547e-05	0.0283773		mitotic sister chromatid segregation (GO:0000070)	39/102	2.91456e-15	2.76242e-12		mitotic sister chromatid segregation (GO:0000070)	42/102	3.48592e-19	3.19101e-16		mitotic sister chromatid segregation (GO:0000070)	48/102	5.1807e-15	5.34855e-12
mitotic nuclear division (GO:0140014)	24/74	9.5957e-09	7.29913e-06		regulation of cell adhesion mediated by integrin (GO:0033628)	8/34	5.01514e-05	0.0283773		centromere complex assembly (GO:0034508)	21/37	6.00548e-13	4.74333e-10		centromere complex assembly (GO:0034508)	22/37	6.59344e-15	5.0297e-12		centromere complex assembly (GO:0034508)	24/37	4.1619e-12	3.58062e-09
chromatin remodeling at centromere (GO:0031055)	15/32	1.90798e-08	1.244e-05		organic hydroxy compound catabolic process (GO:1901616)	5/12	6.75991e-05	0.0327856		DNA strand elongation involved in DNA replication (GO:0006271)	14/18	7.55221e-12	5.11284e-09		DNA replication initiation (GO:0006270)	22/38	1.44041e-14	9.41819e-12		DNA replication initiation (GO:0006270)	24/38	9.72875e-12	7.17426e-09
positive regulation of cell cycle process (GO:0090068)	28/101	2.86278e-08	1.63322e-05		cardiac epithelial to mesenchymal transition (GO:0060317)	6/20	0.00010377	0.0399737		sister chromatid segregation (GO:0000819)	19/34	1.12143e-11	6.64308e-09		sister chromatid segregation (GO:0000819)	20/34	1.51449e-13	8.66477e-11		mitotic nuclear division (GO:0140014)	35/74	2.0749e-11	1.33883e-08
CENP-A containing chromatin organization (GO:0061641)	14/30	6.13671e-08	2.54618e-05		positive regulation of intracellular signal transduction (GO:1902533)	41/546	0.000119125	0.0399737		DNA replication initiation (GO:0006270)	20/38	1.4178e-11	7.46549e-09		chromatin remodeling at centromere (GO:0031055)	19/32	4.89428e-13	2.48901e-10		sister chromatid segregation (GO:0000819)	22/34	3.55678e-11	2.04001e-08
CENP-A containing nucleosome assembly (GO:0034080)	14/30	6.13671e-08	2.54618e-05		negative regulation of cellular process (GO:0048523)	42/566	0.000128122	0.0399737		mitotic nuclear division (GO:0140014)	28/74	3.15618e-11	1.46128e-08		mitotic cell cycle phase transition (GO:0044772)	52/209	9.41462e-13	4.30907e-10		DNA strand elongation involved in DNA replication (GO:0006271)	15/18	1.49598e-10	7.72223e-08
DNA metabolic process (GO:0006259)	53/277	5.54282e-08	2.54618e-05		response to organic cyclic compound (GO:0014070)	10/60	0.000136223	0.0399737		chromatin remodeling at centromere (GO:0031055)	18/32	3.39186e-11	1.46128e-08		CENP-A containing chromatin organization (GO:0061641)	18/30	1.57711e-12	6.01535e-10		chromatin remodeling at centromere (GO:0031055)	20/32	7.00464e-10	3.28709e-07
regulation of cell cycle process (GO:0010564)	28/106	8.89358e-08	3.38253e-05		axon extension involved in axon guidance (GO:0048846)	4/8	0.00016484	0.0399737		CENP-A containing chromatin organization (GO:0061641)	17/30	1.02541e-10	3.73803e-08		CENP-A containing nucleosome assembly (GO:0034080)	18/30	1.57711e-12	6.01535e-10		CENP-A containing chromatin organization (GO:0061641)	19/30	1.359e-09	5.39626e-07
mitotic cell cycle phase transition (GO:0044772)	43/209	1.19477e-07	4.19455e-05		neuron projection extension involved in neuron projection guidance (GO:1902284)	4/8	0.00016484	0.0399737		CENP-A containing nucleosome assembly (GO:0034080)	17/30	1.02541e-10	3.73803e-08		DNA-dependent DNA replication (GO:0006261)	38/129	4.55641e-12	1.60421e-09		CENP-A containing nucleosome assembly (GO:0034080)	19/30	1.359e-09	5.39626e-07
kinetochore organization (GO:0051383)	9/13	1.63147e-07	5.3186e-05		positive regulation of epithelial cell proliferation involved in wound healing (GO:0060054)	4/8	0.00016484	0.0399737		DNA strand elongation (GO:0022616)	13/18	2.09245e-10	7.08295e-08		G2/M transition of mitotic cell cycle (GO:0000086)	38/130	5.91725e-12	1.93452e-09		DNA strand elongation (GO:0022616)	14/18	3.34124e-09	1.23196e-06
G2/M transition of mitotic cell cycle (GO:0000086)	31/130	2.32305e-07	7.06828e-05		regulation of SMAD protein signal transduction (GO:0060390)	6/23	0.000243524	0.0521267		DNA-dependent DNA replication (GO:0006261)	37/129	2.88125e-10	9.10283e-08		cell cycle G2/M phase transition (GO:0044839)	38/131	7.66039e-12	2.33744e-09		histone exchange (GO:0043486)	21/38	6.14653e-09	2.11523e-06
cell cycle G2/M phase transition (GO:0044839)	31/131	2.7892e-07	7.9562e-05		transforming growth factor beta receptor signaling pathway (GO:0007179)	12/89	0.000245663	0.0521267		transport across blood-brain barrier (GO:0150104)	29/86	3.5779e-10	1.05973e-07		histone exchange (GO:0043486)	19/38	3.02589e-11	8.65595e-09		DNA replication-independent nucleosome assembly (GO:0006336)	21/39	1.14825e-08	3.70456e-06
histone exchange (GO:0043486)	15/38	3.13308e-07	8.41139e-05		BMP signaling pathway (GO:0030509)	10/65	0.000269515	0.0538236		vascular transport (GO:0010232)	28/84	9.70921e-10	2.70659e-07		DNA replication-independent nucleosome assembly (GO:0006336)	19/39	5.43065e-11	1.46212e-08		DNA-dependent DNA replication (GO:0006261)	44/129	2.20694e-08	6.7013e-06
DNA replication-independent nucleosome assembly (GO:0006336)	15/39	4.67686e-07	0.000118584		positive regulation of cell-cell adhesion mediated by cadherin (GO:2000049)	4/9	0.000287186	0.0541665		histone exchange (GO:0043486)	18/38	1.39817e-09	3.68108e-07		DNA strand elongation involved in DNA replication (GO:0006271)	13/18	6.60455e-11	1.67939e-08		regulation of cyclin-dependent protein kinase activity (GO:1904029)	25/54	2.60506e-08	7.47072e-06
transport across blood-brain barrier (GO:0150104)	23/86	9.71802e-07	0.000233437							DNA replication-independent nucleosome assembly (GO:0006336)	18/39	2.3706e-09	5.91277e-07		mitotic nuclear division (GO:0140014)	26/74	1.43848e-10	3.46521e-08		G1/S transition of mitotic cell cycle (GO:0000082)	33/85	3.63538e-08	9.87675e-06
DNA replication (GO:0006260)	26/108	1.75952e-06	0.000401521							double-strand break repair via break-induced replication (GO:0000727)	10/12	2.66271e-09	6.3093e-07		double-strand break repair via homologous recombination (GO:0000724)	30/97	2.12218e-10	4.85661e-08		DNA repair (GO:0006281)	79/298	5.03404e-08	1.28194e-05
mitotic cytokinesis (GO:0000281)	16/49	2.51229e-06	0.000521186							mitotic DNA replication (GO:1902969)	9/10	4.75438e-09	1.07291e-06		positive regulation of cell cycle process (GO:0090068)	30/101	6.37267e-10	1.35888e-07		regulation of transcription involved in G1/S transition of mitotic cell cycle (GO:0000083)	18/32	5.21517e-08	1.28194e-05
vascular transport (GO:0010232)	22/84	2.43428e-06	0.000521186							double-strand break repair via homologous recombination (GO:0000724)	29/97	8.39676e-09	1.80874e-06		DNA repair (GO:0006281)	59/298	6.53166e-10	1.35888e-07		mitotic cell cycle phase transition (GO:0044772)	60/209	1.02073e-07	2.395e-05
ribosome biogenesis (GO:0042254)	37/192	4.53295e-06	0.000899495							mitotic cell cycle phase transition (GO:0044772)	46/209	2.61773e-08	5.39367e-06		double-strand break repair via break-induced replication (GO:0000727)	10/12	1.0806e-09	2.1504e-07		transport across blood-brain barrier (GO:0150104)	32/86	1.86037e-07	4.17531e-05
negative regulation of cellular process (GO:0048523)	82/566	5.01402e-06	0.0009535							mitotic cytokinesis (GO:0000281)	19/49	2.89651e-08	5.7194e-06		mitotic DNA replication (GO:1902969)	9/10	2.0983e-09	4.00164e-07		double-strand break repair via break-induced replication (GO:0000727)	10/12	2.16534e-07	4.65728e-05
regulation of cell cycle (GO:0051726)	50/296	5.90506e-06	0.00107803							organic acid transport (GO:0015849)	28/100	7.24953e-08	1.37422e-05		regulation of cell cycle process (GO:0010564)	30/106	2.29715e-09	4.20563e-07		mitotic DNA replication (GO:1902969)	9/10	2.59932e-07	5.36708e-05
negative regulation of mitotic metaphase/anaphase transition (GO:0045841)	10/22	6.6639e-06	0.00116977							G1/S transition of mitotic cell cycle (GO:0000082)	25/85	1.25791e-07	2.29278e-05		sterol biosynthetic process (GO:0016126)	17/38	2.97287e-09	5.23339e-07		vascular transport (GO:0010232)	31/84	3.56056e-07	7.06907e-05
mitotic chromosome condensation (GO:0007076)	11/27	8.38202e-06	0.00141687							mitotic DNA damage checkpoint signaling (GO:0044773)	20/59	1.73082e-07	3.03791e-05		secondary alcohol biosynthetic process (GO:1902653)	16/34	3.47732e-09	5.89471e-07		double-strand break repair via homologous recombination (GO:0000724)	34/97	4.08937e-07	7.81827e-05
neural crest cell migration (GO:0001755)	13/37	8.82241e-06	0.00143805							cholesterol homeostasis (GO:0042632)	22/71	2.5822e-07	4.27927e-05		G1/S transition of mitotic cell cycle (GO:0000082)	26/85	4.36693e-09	7.13837e-07		regulation of cell cycle (GO:0051726)	75/296	7.49683e-07	0.000138209
DNA replication initiation (GO:0006270)	13/38	1.23315e-05	0.00194072							kinetochore organization (GO:0051383)	9/13	2.61867e-07	4.27927e-05		cholesterol biosynthetic process (GO:0006695)	16/35	5.90014e-09	9.31206e-07		kinetochore organization (GO:0051383)	10/13	8.14417e-07	0.000144966
cation transmembrane transport (GO:0098655)	14/44	1.48712e-05	0.0022624							regulation of cell cycle process (GO:0010564)	28/106	2.76977e-07	4.37531e-05		regulation of cyclin-dependent protein kinase activity (GO:1904029)	20/54	6.63404e-09	1.01213e-06		mitotic DNA damage checkpoint signaling (GO:0044773)	24/59	9.53939e-07	0.000164141
positive regulation of pri-miRNA transcription by RNA polymerase II (GO:1902895)	12/34	1.85464e-05	0.00273052							carbohydrate catabolic process (GO:0016052)	16/41	3.23864e-07	4.87317e-05		regulation of transcription involved in G1/S transition of mitotic cell cycle (GO:0000083)	15/32	1.1556e-08	1.70619e-06		base-excision repair (GO:0006284)	21/48	1.08509e-06	0.000180684
cardiac epithelial to mesenchymal transition (GO:0060317)	9/20	2.162e-05	0.00299012							regulation of transcription involved in G1/S transition of mitotic cell cycle (GO:0000083)	14/32	3.30537e-07	4.87317e-05		mitotic metaphase plate congression (GO:0007080)	19/51	1.41263e-08	2.0205e-06		secondary alcohol biosynthetic process (GO:1902653)	17/34	1.15295e-06	0.000185986
mitotic metaphase plate congression (GO:0007080)	15/51	2.14768e-05	0.00299012							sterol homeostasis (GO:0055092)	22/72	3.39343e-07	4.87317e-05		DNA strand elongation (GO:0022616)	11/18	2.94272e-08	4.08147e-06		regulation of cell cycle process (GO:0010564)	35/106	1.40074e-06	0.00021911
regulation of mitotic sister chromatid separation (GO:0010965)	8/16	2.43021e-05	0.0032622							regulation of apoptotic process (GO:0042981)	110/742	5.85449e-07	8.16012e-05		DNA damage response, signal transduction by p53 class mediator resulting in cell cycle arrest (GO:0006977)	19/56	8.18672e-08	1.10208e-05		sterol biosynthetic process (GO:0016126)	18/38	1.53875e-06	0.000233618
positive regulation of DNA-directed DNA polymerase activity (GO:1900264)	6/9	3.10301e-05	0.00382761							sterol biosynthetic process (GO:0016126)	15/38	6.35136e-07	8.47503e-05		kinetochore organization (GO:0051383)	9/13	1.18361e-07	1.54782e-05		cholesterol biosynthetic process (GO:0006695)	17/35	1.93685e-06	0.000281529
regulation of DNA-directed DNA polymerase activity (GO:1900262)	6/9	3.10301e-05	0.00382761							DNA repair (GO:0006281)	55/298	6.43809e-07	8.47503e-05		mitotic G1 DNA damage checkpoint signaling (GO:0031571)	20/65	2.35165e-07	2.98987e-05		mitotic G1 DNA damage checkpoint signaling (GO:0031571)	25/65	1.96339e-06	0.000281529
sympathetic ganglion development (GO:0061549)	6/9	3.10301e-05	0.00382761							secondary alcohol biosynthetic process (GO:1902653)	14/34	8.15887e-07	0.0001045		regulation of cell cycle (GO:0051726)	52/296	3.83125e-07	4.73937e-05		regulation of cyclin-dependent protein serine/threonine kinase activity (GO:0000079)	29/82	2.31083e-06	0.000322391
mitotic spindle assembly checkpoint signaling (GO:0007094)	9/21	3.48748e-05	0.00397921							regulation of cyclin-dependent protein kinase activity (GO:1904029)	18/54	9.43163e-07	0.000117622		regulation of cell cycle G2/M phase transition (GO:1902749)	23/85	4.04995e-07	4.87806e-05		regulation of nuclear division (GO:0051783)	12/20	3.68429e-06	0.000500481
mitotic spindle checkpoint signaling (GO:0071174)	9/21	3.48748e-05	0.00397921							cation transmembrane transport (GO:0098655)	16/44	9.98925e-07	0.000121382		negative regulation of mitotic metaphase/anaphase transition (GO:0045841)	11/22	4.73282e-07	5.55439e-05		positive regulation of programmed cell death (GO:0043068)	70/286	6.37925e-06	0.000844351
spindle assembly checkpoint signaling (GO:0071173)	9/21	3.48748e-05	0.00397921							negative regulation of mitotic metaphase/anaphase transition (GO:0045841)	11/22	1.18895e-06	0.000140834		DNA damage response, signal transduction by p53 class mediator (GO:0030330)	21/74	5.39827e-07	6.17697e-05		mitotic cytokinesis (GO:0000281)	20/49	7.13242e-06	0.000920439
regulation of cell cycle G2/M phase transition (GO:1902749)	20/85	3.8025e-05	0.00423283							cholesterol biosynthetic process (GO:0006695)	14/35	1.24339e-06	0.000140834		mitotic chromosome condensation (GO:0007076)	12/27	7.09257e-07	7.91772e-05		DNA damage response, signal transduction by p53 class mediator (GO:0030330)	26/74	8.69801e-06	0.0010951
regulation of cyclin-dependent protein kinase activity (GO:1904029)	15/54	4.52548e-05	0.00470531							positive regulation of cell cycle process (GO:0090068)	26/101	1.24816e-06	0.000140834		regulation of cyclin-dependent protein serine/threonine kinase activity (GO:0000079)	22/82	8.43798e-07	9.19539e-05		base-excision repair, gap-filling (GO:0006287)	16/35	1.04176e-05	0.00128038
rRNA processing (GO:0006364)	32/173	4.53624e-05	0.00470531							mitotic G2/M transition checkpoint (GO:0044818)	16/45	1.41648e-06	0.000156109		positive regulation of DNA-directed DNA polymerase activity (GO:1900264)	7/9	9.78261e-07	0.000101761		cellular response to DNA damage stimulus (GO:0006974)	81/350	1.21339e-05	0.00145663
semaphorin-plexin signaling pathway involved in neuron projection guidance (GO:1902285)	7/13	4.36784e-05	0.00470531							positive regulation of DNA-directed DNA polymerase activity (GO:1900264)	7/9	1.83049e-06	0.000190585		regulation of DNA-directed DNA polymerase activity (GO:1900262)	7/9	9.78261e-07	0.000101761		mitotic metaphase plate congression (GO:0007080)	20/51	1.45772e-05	0.00167319
positive regulation of cytokinesis (GO:0032467)	12/37	4.88062e-05	0.00495004							regulation of DNA-directed DNA polymerase activity (GO:1900262)	7/9	1.83049e-06	0.000190585		cellular macromolecule biosynthetic process (GO:0034645)	53/314	1.07028e-06	0.000108859		interstrand cross-link repair (GO:0036297)	21/55	1.45861e-05	0.00167319
regulation of cell population proliferation (GO:0042127)	99/764	6.25492e-05	0.00620597							mitotic metaphase plate congression (GO:0007080)	17/51	1.8845e-06	0.000190585		cholesterol metabolic process (GO:0008203)	21/77	1.11122e-06	0.000110566		positive regulation of apoptotic process (GO:0043065)	73/310	1.71923e-05	0.00192927
maintenance of gastrointestinal epithelium (GO:0030277)	8/18	7.03373e-05	0.00655015							mitotic chromosome condensation (GO:0007076)	12/27	1.89017e-06	0.000190585		cellular response to DNA damage stimulus (GO:0006974)	57/350	1.39371e-06	0.000133286		mitotic spindle assembly (GO:0090307)	18/44	1.96048e-05	0.0021532
nucleotide biosynthetic process (GO:0009165)	8/18	7.03373e-05	0.00655015							canonical glycolysis (GO:0061621)	11/24	3.5277e-06	0.000341179		canonical glycolysis (GO:0061621)	11/24	1.42692e-06	0.000133286		DNA damage response, signal transduction by p53 class mediator resulting in cell cycle arrest (GO:0006977)	21/56	2.01452e-05	0.00216645
positive regulation of cell division (GO:0051781)	13/44	7.15582e-05	0.00655015							glucose catabolic process to pyruvate (GO:0061718)	11/24	3.5277e-06	0.000341179		glucose catabolic process to pyruvate (GO:0061718)	11/24	1.42692e-06	0.000133286		carbohydrate catabolic process (GO:0016052)	17/41	2.69611e-05	0.00284026
regulation of attachment of spindle microtubules to kinetochore (GO:0051988)	6/10	7.17588e-05	0.00655015							mitotic G2 DNA damage checkpoint signaling (GO:0007095)	13/33	3.66562e-06	0.000347428		pyruvate metabolic process (GO:0006090)	17/55	1.74183e-06	0.000159447		regulation of mitotic nuclear division (GO:0007088)	21/57	2.75353e-05	0.00284274
L-amino acid transport (GO:0015807)	10/28	8.25888e-05	0.00739089							glycolytic process (GO:0006096)	12/29	4.72696e-06	0.000439236		glycolytic process (GO:0006096)	12/29	1.80247e-06	0.000161762		mitotic G2/M transition checkpoint (GO:0044818)	18/45	2.8235e-05	0.00285783
chromosome condensation (GO:0030261)	13/45	9.25668e-05	0.00782361							glycolytic process through glucose-6-phosphate (GO:0061620)	11/25	5.76903e-06	0.000525759		transport across blood-brain barrier (GO:0150104)	22/86	2.0243e-06	0.000178177		mitotic chromosome condensation (GO:0007076)	13/27	3.57615e-05	0.00355002
regulation of mitotic nuclear division (GO:0007088)	15/57	8.9584e-05	0.00782361							cytoskeleton-dependent cytokinesis (GO:0061640)	20/72	5.92083e-06	0.000529411		glycolytic process through glucose-6-phosphate (GO:0061620)	11/25	2.35222e-06	0.000203134		positive regulation of DNA-directed DNA polymerase activity (GO:1900264)	7/9	3.86159e-05	0.00369139
regulation of pri-miRNA transcription by RNA polymerase II (GO:1902893)	13/45	9.25668e-05	0.00782361							protein localization to chromosome, centromeric region (GO:0071459)	9/17	6.29442e-06	0.000537775		mitotic spindle assembly checkpoint signaling (GO:0007094)	10/21	2.82058e-06	0.000230532		regulation of DNA-directed DNA polymerase activity (GO:1900262)	7/9	3.86159e-05	0.00369139
positive regulation of cell migration (GO:0030335)	43/269	9.70276e-05	0.00805153							mitotic spindle assembly checkpoint signaling (GO:0007094)	10/21	6.46828e-06	0.000537775		mitotic spindle checkpoint signaling (GO:0071174)	10/21	2.82058e-06	0.000230532		nucleotide-excision repair, DNA gap filling (GO:0006297)	12/24	4.46649e-05	0.00419201
regulation of mitotic cell cycle phase transition (GO:1901990)	33/188	0.000101061	0.00823648							mitotic spindle checkpoint signaling (GO:0071174)	10/21	6.46828e-06	0.000537775		spindle assembly checkpoint signaling (GO:0071173)	10/21	2.82058e-06	0.000230532		negative regulation of mitotic cell cycle (GO:0045930)	18/48	7.76589e-05	0.00710508
negative regulation of blood coagulation (GO:0030195)	12/40	0.000114717	0.00918542							spindle assembly checkpoint signaling (GO:0071173)	10/21	6.46828e-06	0.000537775		protein localization to chromosome, centromeric region (GO:0071459)	9/17	2.93622e-06	0.000235774		G2/M transition of mitotic cell cycle (GO:0000086)	36/130	7.84559e-05	0.00710508
G1/S transition of mitotic cell cycle (GO:0000082)	19/85	0.000123204	0.00953052							regulation of mitotic nuclear division (GO:0007088)	17/57	1.03684e-05	0.000847174		regulation of mitotic nuclear division (GO:0007088)	17/57	3.02502e-06	0.000238716		negative regulation of mitotic metaphase/anaphase transition (GO:0045841)	11/22	9.34843e-05	0.0083201
regulation of axon extension involved in axon guidance (GO:0048841)	9/24	0.000121556	0.00953052							nucleotide biosynthetic process (GO:0009165)	9/18	1.15459e-05	0.00092739		regulation of cell population proliferation (GO:0042127)	101/764	5.07898e-06	0.000382879		mitotic G2 DNA damage checkpoint signaling (GO:0007095)	14/33	0.000102145	0.0089368
cytoskeleton-dependent cytokinesis (GO:0061640)	17/72	0.000135664	0.0100261							nuclear DNA replication (GO:0033260)	7/11	1.41732e-05	0.00111754		vascular transport (GO:0010232)	21/84	5.09907e-06	0.000382879		postreplication repair (GO:0006301)	17/46	0.000150474	0.0129458
DNA-dependent DNA replication (GO:0006261)	25/129	0.000138167	0.0100261							water-soluble vitamin metabolic process (GO:0006767)	20/76	1.43849e-05	0.00111754		mitotic DNA damage checkpoint signaling (GO:0044773)	17/59	5.10282e-06	0.000382879		epithelial cilium movement involved in extracellular fluid movement (GO:0003351)	10/20	0.000196348	0.0159669
regulation of apoptotic process (GO:0042981)	95/742	0.000136049	0.0100261							pre-replicative complex assembly involved in nuclear cell cycle DNA replication (GO:0006267)	6/8	1.53838e-05	0.00117587		nucleotide biosynthetic process (GO:0009165)	9/18	5.42837e-06	0.000400736		nucleobase-containing compound biosynthetic process (GO:0034654)	10/20	0.000196348	0.0159669
semaphorin-plexin signaling pathway (GO:0071526)	11/35	0.000138397	0.0100261							cholesterol metabolic process (GO:0008203)	20/77	1.77474e-05	0.00132762		nuclear DNA replication (GO:0033260)	7/11	7.69176e-06	0.000558812		regulation of protein serine/threonine kinase activity (GO:0071900)	31/111	0.00020186	0.0159669
Notch signaling pathway (GO:0007219)	15/60	0.000167853	0.01197							nitrogen compound transport (GO:0071705)	30/143	1.79295e-05	0.00132762		mitotic cytokinesis (GO:0000281)	15/49	8.03541e-06	0.000574657		pre-replicative complex assembly involved in nuclear cell cycle DNA replication (GO:0006267)	6/8	0.000207242	0.0159669
regulation of nuclear division (GO:0051783)	8/20	0.000172436	0.0121076							mitotic spindle assembly (GO:0090307)	14/44	2.75881e-05	0.00201139		pre-replicative complex assembly involved in nuclear cell cycle DNA replication (GO:0006267)	6/8	9.00949e-06	0.000634407		regulation of acetyl-CoA biosynthetic process from pyruvate (GO:0010510)	6/8	0.000207242	0.0159669
outflow tract septum morphogenesis (GO:0003148)	9/25	0.000175128	0.0121104							cellular macromolecule biosynthetic process (GO:0034645)	52/314	3.11148e-05	0.00221165		regulation of apoptotic process (GO:0042981)	97/742	1.24097e-05	0.000860593		regulation of acyl-CoA biosynthetic process (GO:0050812)	6/8	0.000207242	0.0159669
regulation of cell migration (GO:0030334)	58/408	0.000195003	0.0132835							protein localization to condensed chromosome (GO:1903083)	7/12	3.12683e-05	0.00221165		chromosome condensation (GO:0030261)	14/45	1.3039e-05	0.000877641		regulation of protein localization to cell cortex (GO:1904776)	6/8	0.000207242	0.0159669
mitotic spindle elongation (GO:0000022)	5/8	0.000236757	0.0150405							regulation of nuclear division (GO:0051783)	9/20	3.35597e-05	0.00233881		mitotic G2/M transition checkpoint (GO:0044818)	14/45	1.3039e-05	0.000877641		cell cycle G2/M phase transition (GO:0044839)	35/131	0.00021141	0.0160485
mitotic spindle midzone assembly (GO:0051256)	5/8	0.000236757	0.0150405							chromosome condensation (GO:0030261)	14/45	3.66359e-05	0.0025162		protein localization to condensed chromosome (GO:1903083)	7/12	1.70994e-05	0.00113426		intrinsic apoptotic signaling pathway (GO:0097193)	29/102	0.000228566	0.0168192
positive regulation of cell motility (GO:2000147)	36/221	0.000237274	0.0150405							mitotic DNA replication initiation (GO:1902975)	5/6	3.863e-05	0.00257841		positive regulation of mitotic cell cycle phase transition (GO:1901992)	16/58	1.7682e-05	0.00115615		cellular response to fatty acid (GO:0071398)	9/17	0.000237854	0.0168192
regulation of metaphase/anaphase transition of cell cycle (GO:1902099)	5/8	0.000236757	0.0150405							nuclear cell cycle DNA replication initiation (GO:1902315)	5/6	3.863e-05	0.00257841		DNA unwinding involved in DNA replication (GO:0006268)	8/16	1.85185e-05	0.00119379		DNA biosynthetic process (GO:0071897)	9/17	0.000237854	0.0168192
U4 snRNA 3'-end processing (GO:0034475)	5/8	0.000236757	0.0150405							double-strand break repair (GO:0006302)	32/164	4.40363e-05	0.00289844		cholesterol homeostasis (GO:0042632)	18/71	1.92803e-05	0.00122564		DNA replication checkpoint signaling (GO:0000076)	9/17	0.000237854	0.0168192
purine-containing compound biosynthetic process (GO:0072522)	9/26	0.00024699	0.0152333							lipid transport (GO:0006869)	24/109	5.30716e-05	0.00344529		regulation of G2/M transition of mitotic cell cycle (GO:0010389)	29/149	1.95899e-05	0.00122826		protein localization to chromosome, centromeric region (GO:0071459)	9/17	0.000237854	0.0168192
regulation of mitotic metaphase/anaphase transition (GO:0030071)	9/26	0.00024699	0.0152333							G2/M transition of mitotic cell cycle (GO:0000086)	27/130	5.5442e-05	0.00355054		regulation of mitotic cell cycle phase transition (GO:1901990)	34/188	2.02487e-05	0.00125241		canonical glycolysis (GO:0061621)	11/24	0.000249412	0.0171662
regulation of ubiquitin protein ligase activity (GO:1904666)	8/21	0.000257089	0.0156447							DNA replication checkpoint signaling (GO:0000076)	8/17	6.28666e-05	0.00392006		carbohydrate catabolic process (GO:0016052)	13/41	2.10699e-05	0.00128583		glucose catabolic process to pyruvate (GO:0061718)	11/24	0.000249412	0.0171662
attachment of mitotic spindle microtubules to kinetochore (GO:0051315)	6/12	0.000270281	0.0157526							reverse cholesterol transport (GO:0043691)	8/17	6.28666e-05	0.00392006		sterol homeostasis (GO:0055092)	18/72	2.36848e-05	0.00142638		cilium movement (GO:0003341)	18/52	0.000253336	0.0172068
ganglion development (GO:0061548)	6/12	0.000270281	0.0157526							cell cycle G2/M phase transition (GO:0044839)	27/131	6.37306e-05	0.00392233		mitotic DNA replication initiation (GO:1902975)	5/6	2.46074e-05	0.00144395		nuclear DNA replication (GO:0033260)	7/11	0.000269911	0.0180945
purine nucleotide biosynthetic process (GO:0006164)	6/12	0.000270281	0.0157526							base-excision repair (GO:0006284)	14/48	8.10956e-05	0.00492708		nuclear cell cycle DNA replication initiation (GO:1902315)	5/6	2.46074e-05	0.00144395		mitotic spindle assembly checkpoint signaling (GO:0007094)	10/21	0.000325896	0.0210284
regulation of cell division (GO:0051302)	17/76	0.000272667	0.0157526							positive regulation of developmental process (GO:0051094)	33/177	8.60152e-05	0.00515982		negative regulation of cellular process (GO:0048523)	77/566	2.49943e-05	0.00144809		mitotic spindle checkpoint signaling (GO:0071174)	10/21	0.000325896	0.0210284
L-aspartate transmembrane transport (GO:0070778)	4/5	0.000280396	0.0157991							positive regulation of apoptotic process (GO:0043065)	50/310	8.72422e-05	0.00516801		organic acid transport (GO:0015849)	22/100	2.74446e-05	0.00157017		spindle assembly checkpoint signaling (GO:0071173)	10/21	0.000325896	0.0210284
negative regulation of plasminogen activation (GO:0010757)	4/5	0.000280396	0.0157991							regulation of attachment of spindle microtubules to kinetochore (GO:0051988)	6/10	9.78166e-05	0.00572287		base-excision repair (GO:0006284)	14/48	2.95649e-05	0.0016706		mitotic DNA replication initiation (GO:1902975)	5/6	0.000349222	0.021984
amino acid transport (GO:0006865)	13/50	0.000296594	0.016508							negative regulation of cellular process (GO:0048523)	80/566	0.000105235	0.00608181		DNA replication checkpoint signaling (GO:0000076)	8/17	3.23696e-05	0.00180334		nuclear cell cycle DNA replication initiation (GO:1902315)	5/6	0.000349222	0.021984
branching morphogenesis of an epithelial tube (GO:0048754)	12/44	0.000310856	0.0167618							pyruvate metabolic process (GO:0006090)	15/55	0.000106637	0.00608858		negative regulation of cell population proliferation (GO:0008285)	56/379	3.2702e-05	0.00180334		regulation of intracellular signal transduction (GO:1902531)	90/437	0.000378406	0.0235341
mitochondrion organization (GO:0007005)	30/175	0.000312173	0.0167618							protein localization to kinetochore (GO:0034501)	7/14	0.000114536	0.00646173		positive regulation of DNA biosynthetic process (GO:2000573)	16/61	3.51236e-05	0.00191382		glycolytic process through glucose-6-phosphate (GO:0061620)	11/25	0.000386851	0.0237729
mitotic spindle assembly (GO:0090307)	12/44	0.000310856	0.0167618							cellular response to insulin stimulus (GO:0032869)	26/129	0.000127165	0.00708982		interstrand cross-link repair (GO:0036297)	15/55	3.72752e-05	0.00200716		nucleotide biosynthetic process (GO:0009165)	9/18	0.000414144	0.0249943
regulation of cytokinesis (GO:0032465)	18/84	0.000321347	0.0170538							glucose metabolic process (GO:0006006)	16/62	0.000130181	0.00717357		negative regulation of macromolecule metabolic process (GO:0010605)	34/194	3.96116e-05	0.00210817		establishment of mitotic spindle localization (GO:0040001)	12/29	0.000421252	0.0249943
ribosomal large subunit biogenesis (GO:0042273)	14/57	0.00033456	0.0175509							regulation of cell migration (GO:0030334)	61/408	0.000146522	0.00794243		double-strand break repair (GO:0006302)	30/164	4.867e-05	0.00253622		glycolytic process (GO:0006096)	12/29	0.000421252	0.0249943
regulation of blood coagulation (GO:0030193)	9/27	0.00034167	0.0177202							replication fork processing (GO:0031297)	12/39	0.000147486	0.00794243		cation transmembrane transport (GO:0098655)	13/44	4.87628e-05	0.00253622		cholesterol metabolic process (GO:0008203)	23/77	0.000454706	0.025924
protein localization to chromosome, centromeric region (GO:0071459)	7/17	0.000360655	0.0184947							regulation of cyclin-dependent protein serine/threonine kinase activity (GO:0000079)	19/82	0.000152111	0.00807673		mitotic G2 DNA damage checkpoint signaling (GO:0007095)	11/33	5.39679e-05	0.00277541		cellular macromolecule biosynthetic process (GO:0034645)	68/314	0.000455793	0.025924
peptidyl-threonine dephosphorylation (GO:0035970)	8/22	0.000372909	0.0189106							cellular response to DNA damage stimulus (GO:0006974)	54/350	0.000153388	0.00807673		phosphatidylcholine catabolic process (GO:0034638)	6/10	5.81509e-05	0.0029248		epithelial cell differentiation (GO:0030855)	28/101	0.00045701	0.025924
neural crest cell development (GO:0014032)	12/45	0.000390235	0.0195718							monocarboxylic acid transport (GO:0015718)	15/57	0.000165407	0.00857829		regulation of attachment of spindle microtubules to kinetochore (GO:0051988)	6/10	5.81509e-05	0.0029248		positive regulation of cell cycle process (GO:0090068)	28/101	0.00045701	0.025924
organic acid transport (GO:0015849)	20/100	0.000403981	0.0198255							cholesterol transport (GO:0030301)	14/51	0.000166534	0.00857829		DNA integrity checkpoint signaling (GO:0031570)	12/39	6.09007e-05	0.00297017		regulation of apoptotic process (GO:0042981)	141/742	0.000490287	0.0275094
regulation of exit from mitosis (GO:0007096)	11/39	0.000399966	0.0198255							positive regulation of programmed cell death (GO:0043068)	46/286	0.00017506	0.00892051		replication fork processing (GO:0031297)	12/39	6.09007e-05	0.00297017		epithelial cilium movement involved in determination of left/right asymmetry (GO:0060287)	6/9	0.000544496	0.029901
rRNA metabolic process (GO:0016072)	28/162	0.00042457	0.0206142							establishment of mitotic spindle localization (GO:0040001)	10/29	0.000183182	0.00923509		positive regulation of cell cycle G2/M phase transition (GO:1902751)	9/23	6.16454e-05	0.00297017		kinetochore assembly (GO:0051382)	6/9	0.000544496	0.029901
protein depolymerization (GO:0051261)	9/28	0.000464393	0.0223104							tetrahydrofolate metabolic process (GO:0046653)	6/11	0.000198189	0.00988652		regulation of cytokinesis (GO:0032465)	19/84	6.35257e-05	0.00297017		motile cilium assembly (GO:0044458)	7/12	0.000565957	0.030432
kinetochore assembly (GO:0051382)	5/9	0.000493917	0.0232395							regulation of cell cycle (GO:0051726)	47/296	0.000203585	0.0100499		negative regulation of coagulation (GO:0050819)	7/14	6.35954e-05	0.00297017		protein localization to condensed chromosome (GO:1903083)	7/12	0.000565957	0.030432
tetrahydrofolate interconversion (GO:0035999)	5/9	0.000493917	0.0232395							response to insulin (GO:0032868)	19/84	0.000212905	0.0104016		negative regulation of fibroblast growth factor receptor signaling pathway (GO:0040037)	7/14	6.35954e-05	0.00297017		cellular response to decreased oxygen levels (GO:0036294)	21/69	0.00060071	0.0317974
epithelial structure maintenance (GO:0010669)	7/18	0.000545404	0.024521							gluconeogenesis (GO:0006094)	12/41	0.000249907	0.0119595		protein localization to kinetochore (GO:0034501)	7/14	6.35954e-05	0.00297017		axoneme assembly (GO:0035082)	13/34	0.000608946	0.0317974
microtubule depolymerization (GO:0007019)	7/18	0.000545404	0.024521							phospholipid transport (GO:0015914)	15/59	0.000250389	0.0119595		positive regulation of cell differentiation (GO:0045597)	41/258	7.10137e-05	0.00328313		double-strand break repair (GO:0006302)	40/164	0.000609829	0.0317974
positive regulation of cell cycle G2/M phase transition (GO:1902751)	8/23	0.000527847	0.024521							negative regulation of apoptotic process (GO:0043066)	69/485	0.000252364	0.0119595		folic acid metabolic process (GO:0046655)	8/19	8.62052e-05	0.00394561		regulation of neuron apoptotic process (GO:0043523)	27/98	0.000636175	0.0328394
regulation of chromosome segregation (GO:0051983)	7/18	0.000545404	0.024521							mitotic spindle elongation (GO:0000022)	5/8	0.000307058	0.0139918		amino acid import across plasma membrane (GO:0089718)	9/24	9.12143e-05	0.00411822		telomere maintenance (GO:0000723)	18/56	0.000705656	0.0360653
regulation of DNA replication (GO:0006275)	13/53	0.000548016	0.024521							mitotic spindle midzone assembly (GO:0051256)	5/8	0.000307058	0.0139918		negative regulation of apoptotic process (GO:0043066)	66/485	9.17759e-05	0.00411822		DNA-dependent DNA replication maintenance of fidelity (GO:0045005)	15/43	0.000741243	0.0373157
establishment of mitotic spindle localization (GO:0040001)	9/29	0.000621108	0.0272571							regulation of acetyl-CoA biosynthetic process from pyruvate (GO:0010510)	5/8	0.000307058	0.0139918		tetrahydrofolate metabolic process (GO:0046653)	6/11	0.000118702	0.00523838		negative regulation of MAPK cascade (GO:0043409)	26/94	0.00074458	0.0373157
positive regulation of apoptotic process (GO:0043065)	45/310	0.000617372	0.0272571							regulation of acyl-CoA biosynthetic process (GO:0050812)	5/8	0.000307058	0.0139918		positive regulation of transferase activity (GO:0051347)	27/148	0.000119028	0.00523838		replication fork processing (GO:0031297)	14/39	0.000796924	0.0389379
positive regulation of cell differentiation (GO:0045597)	39/258	0.000628416	0.0273151							DNA unwinding involved in DNA replication (GO:0006268)	7/16	0.000322896	0.0141686		positive regulation of G2/M transition of mitotic cell cycle (GO:0010971)	8/20	0.000132991	0.00574245		cilium-dependent cell motility (GO:0060285)	10/23	0.000799578	0.0389379
regulation of cyclin-dependent protein serine/threonine kinase activity (GO:0000079)	17/82	0.000696716	0.0299982							heme catabolic process (GO:0042167)	7/16	0.000322896	0.0141686		regulation of nuclear division (GO:0051783)	8/20	0.000132991	0.00574245		positive regulation of cell cycle G2/M phase transition (GO:1902751)	10/23	0.000799578	0.0389379
amino acid import across plasma membrane (GO:0089718)	8/24	0.000730994	0.0303703							porphyrin-containing compound catabolic process (GO:0006787)	7/16	0.000322896	0.0141686		regulation of protein serine/threonine kinase activity (GO:0071900)	22/111	0.000143591	0.00614222		cellular response to nutrient levels (GO:0031669)	20/66	0.000853213	0.0411616
blood vessel endothelial cell proliferation involved in sprouting angiogenesis (GO:0002043)	4/6	0.000782146	0.0303703							regulation of mitotic sister chromatid separation (GO:0010965)	7/16	0.000322896	0.0141686		mitotic spindle elongation (GO:0000022)	5/8	0.000198467	0.00825801		DNA unwinding involved in DNA replication (GO:0006268)	8/16	0.000878096	0.0419697
endocardial cushion morphogenesis (GO:0003203)	7/19	0.000798161	0.0303703							epithelium development (GO:0060429)	24/122	0.00033241	0.0144522		mitotic spindle midzone assembly (GO:0051256)	5/8	0.000198467	0.00825801		organic acid transport (GO:0015849)	27/100	0.000892472	0.0422655
negative regulation of coagulation (GO:0050819)	6/14	0.000752378	0.0303703							L-aspartate transmembrane transport (GO:0070778)	4/5	0.000347419	0.0149495		platelet activating factor metabolic process (GO:0046469)	5/8	0.000198467	0.00825801		cholesterol homeostasis (GO:0042632)	21/71	0.000910275	0.0427167
negative regulation of fibroblast growth factor receptor signaling pathway (GO:0040037)	6/14	0.000752378	0.0303703							negative regulation of MAPK cascade (GO:0043409)	20/94	0.000350156	0.0149495		amino acid transport (GO:0006865)	13/50	0.000205908	0.00841464		cation transmembrane transport (GO:0098655)	15/44	0.000974505	0.0453189
negative regulation of lens fiber cell differentiation (GO:1902747)	4/6	0.000782146	0.0303703							attachment of mitotic spindle microtubules to kinetochore (GO:0051315)	6/12	0.000365112	0.0150458		organic hydroxy compound biosynthetic process (GO:1901617)	13/50	0.000205908	0.00841464		autophagy of mitochondrion (GO:0000422)	14/40	0.00106304	0.048712
nuclear polyadenylation-dependent ncRNA catabolic process (GO:0071046)	4/6	0.000782146	0.0303703							mitotic nuclear membrane disassembly (GO:0007077)	6/12	0.000365112	0.0150458		attachment of mitotic spindle microtubules to kinetochore (GO:0051315)	6/12	0.000220306	0.00847473		polyamine metabolic process (GO:0006595)	7/13	0.00107173	0.048712
nuclear polyadenylation-dependent rRNA catabolic process (GO:0071035)	4/6	0.000782146	0.0303703							negative regulation of hemostasis (GO:1900047)	6/12	0.000365112	0.0150458		fat-soluble vitamin catabolic process (GO:0042363)	6/12	0.000220306	0.00847473		positive regulation of G2/M transition of mitotic cell cycle (GO:0010971)	9/20	0.00108522	0.048712
nuclear polyadenylation-dependent tRNA catabolic process (GO:0071038)	4/6	0.000782146	0.0303703							replicative senescence (GO:0090399)	6/12	0.000365112	0.0150458		mitotic nuclear membrane disassembly (GO:0007077)	6/12	0.000220306	0.00847473		xenobiotic transport (GO:0042908)	9/20	0.00108522	0.048712
protein K29-linked ubiquitination (GO:0035519)	4/6	0.000782146	0.0303703							purine-containing compound biosynthetic process (GO:0072522)	9/26	0.000372706	0.0152263		negative regulation of hemostasis (GO:1900047)	6/12	0.000220306	0.00847473		cytoskeleton-dependent cytokinesis (GO:0061640)	21/72	0.00111086	0.0489808
purine nucleobase biosynthetic process (GO:0009113)	4/6	0.000782146	0.0303703							DNA damage response, signal transduction by p53 class mediator resulting in cell cycle arrest (GO:0006977)	14/56	0.000480282	0.0194535		organic hydroxy compound catabolic process (GO:1901616)	6/12	0.000220306	0.00847473		sterol homeostasis (GO:0055092)	21/72	0.00111086	0.0489808
regulation of extrinsic apoptotic signaling pathway via death domain receptors (GO:1902041)	11/42	0.000798518	0.0303703							amino acid transport (GO:0006865)	13/50	0.00050414	0.0200766		hexose biosynthetic process (GO:0019319)	12/44	0.000220339	0.00847473		positive regulation of mitotic cell cycle phase transition (GO:1901992)	18/58	0.00111967	0.0489808
tRNA surveillance (GO:0106354)	4/6	0.000782146	0.0303703							organic hydroxy compound biosynthetic process (GO:1901617)	13/50	0.00050414	0.0200766		mitotic spindle assembly (GO:0090307)	12/44	0.000220339	0.00847473		phosphatidylcholine metabolic process (GO:0046470)	22/77	0.00115723	0.0501987
ureteric bud development (GO:0001657)	7/19	0.000798161	0.0303703							hexose biosynthetic process (GO:0019319)	12/44	0.000513037	0.0200987		carboxylic acid transport (GO:0046942)	14/57	0.000228216	0.00870453		regulation of attachment of spindle microtubules to kinetochore (GO:0051988)	6/10	0.00119267	0.0513049
nuclear-transcribed mRNA catabolic process, exonucleolytic, 3'-5' (GO:0034427)	5/10	0.000916077	0.0345535							L-alpha-amino acid transmembrane transport (GO:1902475)	9/27	0.000513177	0.0200987		negative regulation of cell cycle process (GO:0010948)	15/64	0.000241151	0.00902376		chromosome condensation (GO:0030261)	15/45	0.0012668	0.0530541
negative regulation of cell population proliferation (GO:0008285)	52/379	0.000932788	0.0348955							regulation of protein serine/threonine kinase activity (GO:0071900)	22/111	0.000518614	0.0201452		double-strand break repair via synthesis-dependent strand annealing (GO:0045003)	4/5	0.0002425	0.00902376		microtubule bundle formation (GO:0001578)	15/45	0.0012668	0.0530541
epithelium development (GO:0060429)	22/122	0.000942609	0.0349761							sterol metabolic process (GO:0016125)	16/70	0.00057854	0.0222733		L-aspartate transmembrane transport (GO:0070778)	4/5	0.0002425	0.00902376		unsaturated fatty acid metabolic process (GO:0033559)	17/54	0.00127557	0.0530541
phosphatidylcholine metabolic process (GO:0046470)	16/77	0.00096354	0.0354645							carboxylic acid transport (GO:0046942)	14/57	0.0005828	0.0222733		recombinational repair (GO:0000725)	17/79	0.000287406	0.0105159		negative regulation of cellular process (GO:0048523)	109/566	0.00127649	0.0530541
negative regulation of axon extension involved in axon guidance (GO:0048843)	7/20	0.00113509	0.0411155							phosphatidylcholine metabolic process (GO:0046470)	17/77	0.000605408	0.0229522		steroid biosynthetic process (GO:0006694)	15/65	0.000289177	0.0105159		regulation of cell adhesion (GO:0030155)	33/133	0.00128473	0.0530541
positive regulation of G2/M transition of mitotic cell cycle (GO:0010971)	7/20	0.00113509	0.0411155							regulation of cytokinesis (GO:0032465)	18/84	0.000619712	0.023073		regulation of signal transduction by p53 class mediator (GO:1901796)	27/156	0.000291691	0.0105159
fibrinolysis (GO:0042730)	6/15	0.00116078	0.0413891							kinetochore assembly (GO:0051382)	5/9	0.00063777	0.023073		cytoskeleton-dependent cytokinesis (GO:0061640)	16/72	0.000291789	0.0105159
positive regulation of angiogenesis (GO:0045766)	21/116	0.00115572	0.0413891							protein K6-linked ubiquitination (GO:0085020)	5/9	0.00063777	0.023073		sprouting angiogenesis (GO:0002040)	13/52	0.000313937	0.0112257
positive regulation of endothelial cell migration (GO:0010595)	17/86	0.00122216	0.0432398							purine nucleobase metabolic process (GO:0006144)	5/9	0.00063777	0.023073		negative regulation of blood coagulation (GO:0030195)	11/40	0.000370042	0.0131293
mitotic nuclear membrane organization (GO:0101024)	12/51	0.00131293	0.045742							tetrahydrofolate interconversion (GO:0035999)	5/9	0.00063777	0.023073		regulation of DNA replication (GO:0006275)	13/53	0.000383985	0.0135192
mitotic nuclear membrane reassembly (GO:0007084)	12/51	0.00131293	0.045742							DNA integrity checkpoint signaling (GO:0031570)	11/39	0.000637806	0.023073		mitotic cell cycle checkpoint signaling (GO:0007093)	8/23	0.000410761	0.0139737
positive regulation of programmed cell death (GO:0043068)	41/286	0.00134135	0.0463782							bile acid and bile salt transport (GO:0015721)	9/28	0.000694264	0.0247377		kinetochore assembly (GO:0051382)	5/9	0.000415211	0.0139737
negative regulation of chemotaxis (GO:0050922)	9/32	0.00136587	0.0465211							L-amino acid transport (GO:0015807)	9/28	0.000694264	0.0247377		protein K6-linked ubiquitination (GO:0085020)	5/9	0.000415211	0.0139737
regulation of transcription involved in G1/S transition of mitotic cell cycle (GO:0000083)	9/32	0.00136587	0.0465211							negative regulation of programmed cell death (GO:0043069)	55/381	0.000720074	0.0254659		purine nucleobase metabolic process (GO:0006144)	5/9	0.000415211	0.0139737
ameboidal-type cell migration (GO:0001667)	12/52	0.00157198	0.0516152							carbohydrate derivative transport (GO:1901264)	7/18	0.000760097	0.0260476		regulation of mitotic centrosome separation (GO:0046602)	5/9	0.000415211	0.0139737
negative regulation of homotypic cell-cell adhesion (GO:0034111)	5/11	0.00155777	0.0516152							regulation of chromosome segregation (GO:0051983)	7/18	0.000760097	0.0260476		tetrahydrofolate interconversion (GO:0035999)	5/9	0.000415211	0.0139737
negative regulation of sprouting angiogenesis (GO:1903671)	5/11	0.00155777	0.0516152							mitotic cell cycle checkpoint signaling (GO:0007093)	8/23	0.000762025	0.0260476		regulation of cell migration (GO:0030334)	55/408	0.000430409	0.0143794
sprouting angiogenesis (GO:0002040)	12/52	0.00157198	0.0516152							positive regulation of cell cycle G2/M phase transition (GO:1902751)	8/23	0.000762025	0.0260476		regulation of chromosome segregation (GO:0051983)	7/18	0.000434947	0.0144257
tetrahydrofolate metabolic process (GO:0046653)	5/11	0.00155777	0.0516152							mitotic G1 DNA damage checkpoint signaling (GO:0031571)	15/65	0.000764004	0.0260476		negative regulation of programmed cell death (GO:0043069)	52/381	0.000454164	0.0149547
L-alpha-amino acid transmembrane transport (GO:1902475)	8/27	0.00173755	0.0532226							postreplication repair (GO:0006301)	12/46	0.000794635	0.0268984		positive regulation of developmental process (GO:0051094)	29/177	0.000459747	0.0150304
microtubule polymerization or depolymerization (GO:0031109)	8/27	0.00173755	0.0532226							organic hydroxy compound transport (GO:0015850)	11/40	0.000806535	0.0271076		gluconeogenesis (GO:0006094)	11/41	0.000467285	0.0151685
negative regulation of platelet activation (GO:0010544)	6/16	0.0017195	0.0532226							recombinational repair (GO:0000725)	17/79	0.000825142	0.0275377		regulation of angiogenesis (GO:0045765)	32/203	0.000486235	0.0155664
nucleobase-containing small molecule interconversion (GO:0015949)	8/27	0.00173755	0.0532226							epithelial cell differentiation (GO:0030855)	20/101	0.000922457	0.0304877		base-excision repair, gap-filling (GO:0006287)	10/35	0.000486344	0.0155664
pharyngeal arch artery morphogenesis (GO:0061626)	4/7	0.00169732	0.0532226							cholesterol import (GO:0070508)	4/6	0.000965003	0.0304877		negative regulation of mitotic cell cycle (GO:0045930)	12/48	0.0005294	0.0168268
positive regulation of collagen biosynthetic process (GO:0032967)	6/16	0.0017195	0.0532226							histone-serine phosphorylation (GO:0035404)	4/6	0.000965003	0.0304877		phospholipid metabolic process (GO:0006644)	16/76	0.000555399	0.0174114
pyrimidine-containing compound biosynthetic process (GO:0072528)	4/7	0.00169732	0.0532226							negative regulation of lens fiber cell differentiation (GO:1902747)	4/6	0.000965003	0.0304877		water-soluble vitamin metabolic process (GO:0006767)	16/76	0.000555399	0.0174114
regulation of lens fiber cell differentiation (GO:1902746)	4/7	0.00169732	0.0532226							protein K29-linked ubiquitination (GO:0035519)	4/6	0.000965003	0.0304877		nucleotide-excision repair, DNA gap filling (GO:0006297)	8/24	0.000570534	0.0177642
regulation of sprouting angiogenesis (GO:1903670)	9/33	0.00173295	0.0532226							purine nucleobase biosynthetic process (GO:0009113)	4/6	0.000965003	0.0304877		regulation of extrinsic apoptotic signaling pathway via death domain receptors (GO:1902041)	11/42	0.000585014	0.018092
sympathetic nervous system development (GO:0048485)	6/16	0.0017195	0.0532226							regulation of neutrophil extravasation (GO:2000389)	4/6	0.000965003	0.0304877		nuclear membrane disassembly (GO:0051081)	6/14	0.00061682	0.0189476
positive regulation of cell population proliferation (GO:0008284)	61/474	0.00178378	0.0542215							sterol import (GO:0035376)	4/6	0.000965003	0.0304877		phosphatidylcholine metabolic process (GO:0046470)	16/77	0.00064664	0.0197311
positive regulation of smooth muscle cell proliferation (GO:0048661)	11/46	0.00179392	0.0542215							base-excision repair, gap-filling (GO:0006287)	10/35	0.000999845	0.0308792		sterol metabolic process (GO:0016125)	15/70	0.000672305	0.0199008
regulation of endothelial cell migration (GO:0010594)	17/89	0.00180866	0.0543074							negative regulation of coagulation (GO:0050819)	6/14	0.00100729	0.0308792		histone-serine phosphorylation (GO:0035404)	4/6	0.000678289	0.0199008
										negative regulation of fibroblast growth factor receptor signaling pathway (GO:0040037)	6/14	0.00100729	0.0308792		negative regulation of lens fiber cell differentiation (GO:1902747)	4/6	0.000678289	0.0199008
										nuclear membrane disassembly (GO:0051081)	6/14	0.00100729	0.0308792		positive regulation of tau-protein kinase activity (GO:1902949)	4/6	0.000678289	0.0199008
										regulation of cell population proliferation (GO:0042127)	97/764	0.00100998	0.0308792		protein K29-linked ubiquitination (GO:0035519)	4/6	0.000678289	0.0199008
										negative regulation of macromolecule metabolic process (GO:0010605)	32/194	0.0010339	0.0309201		protein localization to nucleolus (GO:1902570)	4/6	0.000678289	0.0199008
										intrinsic apoptotic signaling pathway (GO:0097193)	20/102	0.00104885	0.0309201		cell cycle G1/S phase transition (GO:0044843)	14/63	0.000684808	0.0199641
										amino acid import across plasma membrane (GO:0089718)	8/24	0.00105046	0.0309201		DNA synthesis involved in DNA repair (GO:0000731)	11/43	0.000726457	0.0209119
										establishment of mitotic spindle orientation (GO:0000132)	8/24	0.00105046	0.0309201		DNA-dependent DNA replication maintenance of fidelity (GO:0045005)	11/43	0.000726457	0.0209119
										nucleotide-excision repair, DNA gap filling (GO:0006297)	8/24	0.00105046	0.0309201		regulation of epithelial cell proliferation (GO:0050678)	18/93	0.000750274	0.0214625
										purine nucleotide metabolic process (GO:0006163)	8/24	0.00105046	0.0309201		epithelial cell differentiation (GO:0030855)	19/101	0.000781405	0.0222142
										anion transmembrane transport (GO:0098656)	15/67	0.00106712	0.0312164		positive regulation of cytokinesis (GO:0032467)	10/37	0.000788949	0.0222902
										DNA damage response, signal transduction by p53 class mediator (GO:0030330)	16/74	0.00109938	0.0319629		regulation of phosphorylation (GO:0042325)	22/125	0.000809339	0.022655
										folic acid metabolic process (GO:0046655)	7/19	0.00110731	0.0319973		regulation of reactive oxygen species metabolic process (GO:2000377)	13/57	0.000811758	0.022655
										positive regulation of cell migration (GO:0030335)	41/269	0.00114579	0.0329084		negative regulation of MAPK cascade (GO:0043409)	18/94	0.000855567	0.0237329
										positive regulation of transferase activity (GO:0051347)	26/148	0.0011627	0.033193		cardiac epithelial to mesenchymal transition (GO:0060317)	7/20	0.000910515	0.0248061
										negative regulation of mitotic cell cycle (GO:0045930)	12/48	0.00119482	0.0337958		folic acid-containing compound metabolic process (GO:0006760)	7/20	0.000910515	0.0248061
										positive regulation of DNA biosynthetic process (GO:2000573)	14/61	0.00119808	0.0337958		regulation of fibroblast growth factor receptor signaling pathway (GO:0040036)	7/20	0.000910515	0.0248061
										regulation of extrinsic apoptotic signaling pathway via death domain receptors (GO:1902041)	11/42	0.00125552	0.0349995		mitotic nuclear membrane organization (GO:0101024)	12/51	0.000950701	0.0255962
										translesion synthesis (GO:0019985)	11/42	0.00125552	0.0349995		mitotic nuclear membrane reassembly (GO:0007084)	12/51	0.000950701	0.0255962
										interstrand cross-link repair (GO:0036297)	13/55	0.00132892	0.036829		nitrogen compound transport (GO:0071705)	24/143	0.000967379	0.0258929
										organophosphate ester transport (GO:0015748)	8/25	0.00141985	0.0388942		positive regulation of apoptotic process (GO:0043065)	43/310	0.000975979	0.0259712
										regulation of epidermal cell differentiation (GO:0045604)	8/25	0.00141985	0.0388942		phosphate-containing compound metabolic process (GO:0006796)	32/212	0.00103576	0.0271861
										regulation of intracellular signal transduction (GO:1902531)	60/437	0.00148855	0.0405415		DNA geometric change (GO:0032392)	8/26	0.00103945	0.0271861
										DNA synthesis involved in DNA repair (GO:0000731)	11/43	0.00154711	0.0408487		regulation of mitotic metaphase/anaphase transition (GO:0030071)	8/26	0.00103945	0.0271861
										DNA-dependent DNA replication maintenance of fidelity (GO:0045005)	11/43	0.00154711	0.0408487		positive regulation of cell motility (GO:2000147)	33/221	0.00105328	0.0273913
										mitotic intra-S DNA damage checkpoint signaling (GO:0031573)	6/15	0.00154716	0.0408487		positive regulation of cell population proliferation (GO:0008284)	60/474	0.00120718	0.0312161
										folic acid-containing compound metabolic process (GO:0006760)	7/20	0.00156765	0.0408487		DNA recombination (GO:0006310)	10/39	0.00123143	0.0314874
										nucleobase-containing compound biosynthetic process (GO:0034654)	7/20	0.00156765	0.0408487		regulation of exit from mitosis (GO:0007096)	10/39	0.00123143	0.0314874
										organic cation transport (GO:0015695)	7/20	0.00156765	0.0408487		error-prone translesion synthesis (GO:0042276)	7/21	0.00126634	0.0322001
										positive regulation of G2/M transition of mitotic cell cycle (GO:0010971)	7/20	0.00156765	0.0408487		glycerol metabolic process (GO:0006071)	5/11	0.00131692	0.0325244
										vitamin transport (GO:0051180)	9/31	0.00156878	0.0408487		negative regulation of homotypic cell-cell adhesion (GO:0034111)	5/11	0.00131692	0.0325244
										regulation of neuron apoptotic process (GO:0043523)	19/98	0.00158881	0.0411388		positive regulation of DNA-dependent DNA replication (GO:2000105)	5/11	0.00131692	0.0325244
										positive regulation of cytokinesis (GO:0032467)	10/37	0.00159729	0.0411388		regulation of cysteine-type endopeptidase activity involved in apoptotic signaling pathway (GO:2001267)	5/11	0.00131692	0.0325244
										cell cycle G1/S phase transition (GO:0044843)	14/63	0.00166841	0.0425085		postreplication repair (GO:0006301)	11/46	0.00133021	0.0325244
										organonitrogen compound catabolic process (GO:1901565)	14/63	0.00166841	0.0425085		positive regulation of cell migration (GO:0030335)	38/269	0.00133382	0.0325244
										cellular response to peptide hormone stimulus (GO:0071375)	20/106	0.00171353	0.0434248		negative regulation of smooth muscle cell proliferation (GO:0048662)	9/33	0.00133594	0.0325244
										regulation of reactive oxygen species metabolic process (GO:2000377)	13/57	0.00188174	0.047271		regulation of sprouting angiogenesis (GO:1903670)	9/33	0.00133594	0.0325244
										regulation of mitotic metaphase/anaphase transition (GO:0030071)	8/26	0.00188525	0.047271		L-alpha-amino acid transmembrane transport (GO:1902475)	8/27	0.00136818	0.0329588
										negative regulation of cell cycle process (GO:0010948)	14/64	0.00195575	0.0487806		nucleobase-containing small molecule interconversion (GO:0015949)	8/27	0.00136818	0.0329588
										establishment of centrosome localization (GO:0051660)	4/7	0.00208533	0.0514708		epithelium development (GO:0060429)	21/122	0.00140759	0.0332783
										regulation of lens fiber cell differentiation (GO:1902746)	4/7	0.00208533	0.0514708		negative regulation of cell-substrate junction organization (GO:0150118)	6/16	0.0014178	0.0332783
										positive regulation of epithelial cell proliferation (GO:0050679)	22/123	0.00212029	0.0520625		negative regulation of epithelial cell differentiation (GO:0030857)	6/16	0.0014178	0.0332783
										positive regulation of endothelial cell migration (GO:0010595)	17/86	0.00220353	0.0538274		negative regulation of focal adhesion assembly (GO:0051895)	6/16	0.0014178	0.0332783
										positive regulation of mitotic cell cycle phase transition (GO:1901992)	13/58	0.00222217	0.0540045		regulation of mitotic sister chromatid separation (GO:0010965)	6/16	0.0014178	0.0332783
										negative regulation of epithelial cell differentiation (GO:0030857)	6/16	0.00228172	0.0546116		G-quadruplex DNA unwinding (GO:0044806)	4/7	0.00147594	0.034118
										regulation of ATP biosynthetic process (GO:2001169)	6/16	0.00228172	0.0546116		pharyngeal arch artery morphogenesis (GO:0061626)	4/7	0.00147594	0.034118
										transepithelial transport (GO:0070633)	6/16	0.00228172	0.0546116		regulation of lens fiber cell differentiation (GO:1902746)	4/7	0.00147594	0.034118
															positive regulation of epithelial cell proliferation (GO:0050679)	21/123	0.00156432	0.0359793
															regulation of DNA binding (GO:0051101)	11/47	0.00160531	0.0367374
															nuclear membrane reassembly (GO:0031468)	12/54	0.00161969	0.0368823
															regulation of epithelial to mesenchymal transition (GO:0010717)	15/76	0.00163427	0.0370299
															negative regulation of extrinsic apoptotic signaling pathway via death domain receptors (GO:1902042)	9/34	0.00168161	0.0379149
															amino acid import (GO:0043090)	7/22	0.00172228	0.0382663
															chaperone-mediated protein complex assembly (GO:0051131)	7/22	0.00172228	0.0382663
															negative regulation of phosphate metabolic process (GO:0045936)	7/22	0.00172228	0.0382663
															positive regulation of angiogenesis (GO:0045766)	20/116	0.00176998	0.0388579
															L-amino acid transport (GO:0015807)	8/28	0.00177437	0.0388579
															neutral amino acid transport (GO:0015804)	8/28	0.00177437	0.0388579
															glucose metabolic process (GO:0006006)	13/62	0.00184996	0.0402966
															regulation of release of cytochrome c from mitochondria (GO:0090199)	10/41	0.00185768	0.0402966
															triglyceride metabolic process (GO:0006641)	12/55	0.00191418	0.0413265
															negative regulation of MAP kinase activity (GO:0043407)	11/48	0.00192517	0.0413686
															modified amino acid transport (GO:0072337)	6/17	0.00203472	0.0433004
															reverse cholesterol transport (GO:0043691)	6/17	0.00203472	0.0433004
															negative regulation of gene expression (GO:0010629)	43/322	0.00206544	0.0433004
															peptidyl-tyrosine dephosphorylation (GO:0035335)	9/35	0.00209536	0.0433004
															cell cycle checkpoint signaling (GO:0000075)	5/12	0.00210022	0.0433004
															negative regulation of cell division (GO:0051782)	5/12	0.00210022	0.0433004
															positive regulation of cellular senescence (GO:2000774)	5/12	0.00210022	0.0433004
															regulation of sister chromatid cohesion (GO:0007063)	5/12	0.00210022	0.0433004
															replicative senescence (GO:0090399)	5/12	0.00210022	0.0433004
															negative regulation of signal transduction (GO:0009968)	37/267	0.00215386	0.0442074
															negative regulation of phosphorylation (GO:0042326)	16/86	0.00221329	0.0452243
															translesion synthesis (GO:0019985)	10/42	0.00225539	0.0458796
															establishment of mitotic spindle localization (GO:0040001)	8/29	0.00227008	0.0459741
															ciliary basal body-plasma membrane docking (GO:0097711)	17/95	0.00252515	0.0509145
															dicarboxylic acid metabolic process (GO:0043648)	12/57	0.00263498	0.0528961
															negative regulation of ERK1 and ERK2 cascade (GO:0070373)	11/50	0.00272034	0.0538564
															meiotic sister chromatid cohesion (GO:0051177)	4/8	0.00275342	0.0538564
															positive regulation of cysteine-type endopeptidase activity involved in apoptotic signaling pathway (GO:2001269)	4/8	0.00275342	0.0538564
															regulation of anion transport (GO:0044070)	4/8	0.00275342	0.0538564
															regulation of metaphase/anaphase transition of cell cycle (GO:1902099)	4/8	0.00275342	0.0538564
															regulation of microvillus organization (GO:0032530)	4/8	0.00275342	0.0538564
															cell migration involved in sprouting angiogenesis (GO:0002042)	6/18	0.00283462	0.0542847
															maintenance of gastrointestinal epithelium (GO:0030277)	6/18	0.00283462	0.0542847
															microtubule depolymerization (GO:0007019)	6/18	0.00283462	0.0542847
															response to axon injury (GO:0048678)	6/18	0.00283462	0.0542847
															triglyceride biosynthetic process (GO:0019432)	6/18	0.00283462	0.0542847
															artery morphogenesis (GO:0048844)	8/30	0.00286815	0.0544711
															phosphatidylcholine acyl-chain remodeling (GO:0036151)	8/30	0.00286815	0.0544711
