# Supplementary material for: A RAS-Independent Biomarker Panel to Reliably Predict Response to MEK Inhibition in Colorectal Cancer
Source: Cancers (Basel). 2022 Jul 1;14(13):3252. doi: 10.3390/cancers14133252 (PMC9265111; doi:10.3390/cancers14133252)
Supplement: Supplementary file 1 [file cancers-14-03252-s001.zip › Supplementary Files/Table S4.xlsx]

## Sheet: Table S4
Table S4 DigiWest® data of R4wt, R1R361H and CRISPR-SMAD4R361H PDOs (clone A, B, and C). Relative intensity unit of each analyte tested for R4wt, R1R361H and CRISPR-SMAD4R361H PDOs (clone A, B, and C), which were treated with trametinib (0.03 µM) and DMSO (0.03%) for 24 h.
Analyt	R1 Trametinib 24h	R1 DMSO 24h	R4 Trametinib 24h	R4 DMSO 24h	clone A Trametinib 24 h	clone A DMSO 24 h	clone B Trametinib 24 h	clone B DMSO 24 h	clone B Medium only 24 h	clone C Trametinib 24 h	clone C DMSO 24 h	Modification site	Pathway / function	Molecular weight	Species	UniProt ID	Product No. #	Supplier	Molecular weight
Akt - phosphoSer473# 2072	81	117	33.3	33.3	33.3	51	33.3	33.3	33.3	33.3	33.3	Ser473	PI3K / Akt signaling	60	rb	P31749	4060	Cell Signaling	60
Akt# 2082	4018	3899	3410	3711	4304	4472	3946	3659	4036	5059	4538		PI3K / Akt signaling	60	rb	P31749	4685	Cell Signaling	60
Akt1# 1364	678	33.3	33.3	565	939	610	576	651	544	852	587		PI3K / Akt signaling	60	ms	P31749	2967	Cell Signaling	60
Akt2 - phosphoSer474# 2020	33.3	62	33.3	33.3	33.3	33.3	33.3	33.3	33.3	33.3	33.3	Ser474	PI3K / Akt signaling	60	rb	P31751	8599	Cell Signaling	55
Akt3# 1365	54	33.3	33.3	33.3	33.3	33.3	33.3	33.3	33.3	33.3	33.3		PI3K / Akt signaling	60	rb	Q9Y243	3788	Cell Signaling	60
Annexin II# 0504	9095	8093	14245	19000	10464	10667	15738	12549	11630	10769	8538		Cytoskeleton	36	ms	P07355	A14020 (new: BD #610068)	Transduction Laboratories	60
Aurora A (AIK)	183.023	1060.47	534.777	548.44	210.415	1227.51	190.803	1157.24	1430.99	136.149	1045.62		Proliferation	48	rb	O14965	4718	Cell Signaling	48
Aurora A/B/C - phosphoThr288/Thr232/Thr198	33.33	120.772	33.33	33.33	56.4799	33.33	33.33	78.0772	161.322	33.33	33.33	Thr288/Thr232/Thr198	Proliferation	35, 40, 48	rb	O14965, Q96GD4, Q9UQB9	2914	Cell Signaling	35, 40, 48
Aurora B (AIM1)	265.901	1348.34	677.83	747.456	338.88	1258.05	192.559	1335.04	1630.15	115.613	1103.27		Proliferation	40	rb	Q96GD4	3094	Cell Signaling	40
b-Raf - phosphoSer445# 1171	1018	1261	763	1072	1033	1404	1170	1333	1358	791	1027	Ser445	MAPK signaling	86	rb	P15056	2696	Cell Signaling	42
Bcl-xL# 1819	12051	10254	4383	6425	9946	10777	17507	11556	8971	12759	8213		Apoptosis	30	rb	Q07817	2764	Cell Signaling	92
Bcl2# 1821	498	489	478	565	560	552	1533	845	226	934	444		Apoptosis	26	rb	P10415	2870	Cell Signaling	92
beta-Actin# 2104	218457	226569	189279	243022	209143	244235	279999	244289	210225	246532	242405		Cytoskeleton	42	ms	P60709	A1978	Sigma	92
beta-Catenin - phosphoSer552# 1862	403	643	238	146	168	253	105	273	327	52	131	Ser552	Wnt signaling	92	rb	P35222	9566	Cell Signaling	92
beta-Catenin - phosphoSer552# 1862 Peak 2	200	357	290	249	120	129	130	152	269	33.3	89	Ser552	Wnt signaling	92	rb	P35222	9566	Cell Signaling	41, 43
beta-Catenin - phosphoSer675# 2091	5602	5617	2472	2556	6643	7026	5820	7595	7867	3833	3961	Ser675	Wnt signaling	92	rb	P35222	9567S	Cell Signaling	46
beta-Catenin - phosphoSer675# 2091 Peak 2	3813	3494	4547	4882	5274	4495	6110	5923	6678	3792	2808	Ser675	Wnt signaling	92	rb	P35222	9567S	Cell Signaling	86
beta-Catenin (non-pospho Ser33/37/Thr41; active) # 1356	4221	3606	6842	8258	5048	6076	7984	8649	11612	3037	2786		Wnt signaling	92	rb	P35222	8814	Cell Signaling	42, 28
beta-Catenin# 1822	53281	56298	28472	31530	61194	71248	62636	77941	75694	44616	51805		Wnt signaling	92	rb	P35222	8480	Cell Signaling	47
beta-Catenin# 1822 Peak 2	23471	23221	27340	32746	33196	36355	41780	43420	49371	25831	24711		TGF-beta / Smad signaling	41, 43	rb	P35226	6964	Cell Signaling	17, 19, 35
Bmi1# 1457	8494	8544	4102	6106	6996	7767	10765	8280	6612	8457	6660		TGF-beta / Smad signaling	46	rb	P12644	5163-1	Epitomics	18, 43, 57
BMP4# 0936	614	605	878	1315	927	1041	1247	1007	736	1600	1153	Ser445	MAPK signaling	86	rb	P15056	2696	Cell Signaling	35, 37, 47
c-Jun - phosphoSer63# 1948	226	140	33.3	33.3	224	205	90	61	151	274	84	Ser63	Transcription factor	48	rb	P05412	2361	Cell Signaling	97
c-myc - phosphoThr58/Ser62# 1240	199	615	141	322	186	621	244	465	396	259	551	Thr58/Ser62	Transcription factor	57	rb	P01106	ab32029 (1203-1)	abcam (Epitomics)	15
c-myc# 1717	2831.67	253112	3542.9	3701.51	3279.16	4262.11	14437.8	10830.3	3231.42	2144.92	3919.09		Transcription factor	57-70	rb	P01106	9402	Cell Signaling	48
c-Raf - phosphoSer259# 1190	3495	6759	1875	2527	2063	1631	2069	2751	1986	2156	1502	Ser259	MAPK signaling	74	rb	P04049	9421	Cell Signaling	57-70
c-RafTK # 029	418	452	575	742	301	294	443	413	408	314	334		MAPK signaling	65-75	rb	P04049	9422	Cell Signaling	57
C/EBP beta - phosphoThr235# 1183	33.3	132	33.3	33.3	33.3	33.3	76	33.3	33.3	33.3	33.3	Thr235	Transcription factor	42, 28	rb		3084	Cell Signaling	65-75
C/EBP beta - phosphoThr235# 1183 Peak 2	33.3	33.3	228	33.3	33.3	33.3	33.3	33.3	33.3	33.3	33.3	Thr235	Transcription factor	42, 28	rb		3084	Cell Signaling	74
Caseinkinase 1 epsilon# 0340	80	147	53	56	33.3	72	744	254	150	184	33.3		Wnt signaling	47	rb	P49674	487600	Invitrogen	58
Caspase 3# 1996	20265	21182	14561	14457	15635	17003	25766	24831	24326	18169	17936		Apoptosis	17, 19, 35	rb	P42574	9662	Cell Signaling	46
Caspase 8BG/MP # 074	195	215	175	195	141	174	64	73	79	174	131		Apoptosis	18, 43, 57	ms	Q14790	9746	Cell Signaling	40
Caspase 8BG/MP # 074 Peak 2	173	33.3	83	33.3	33.3	33.3	122	142	64	33.3	33.3		Apoptosis	18, 43, 57	ms	Q14790	9746	Cell Signaling	52
Caspase 9# 1551	3345	2806	1751	3776	978	1555	2355	2025	1372	2468	1693		Apoptosis	35, 37, 47	rb	P55211	9502	Cell Signaling	46, 55
Caspase 9# 1551 Peak 2	808	624	722	705	739	806	1257	759	439	925	801		Apoptosis	35, 37, 47	rb	P55211	9502	Cell Signaling	46, 55
CD133# 0460	1514	1415	385	556	1078	1256	1347	1707	1679	1619	1296		Stem	97	rb	O43490	3663	Cell Signaling	42
CDKN2B (p15 INK4B, CDN2B, MTS2)# 2142	33.3	33.3	33.3	33.3	33.3	33.3	33.3	33.3	33.3	33.3	33.3		p53 pathway	15	ms	P42772	MAB6798	Bio-Techne	135
Cyclin B1# 1243	2329	19963	5148	9940	1680	10604	944	8068	9434	634	9250		Cell cycle	58	rb	P14635	ab32053 (1495-1)	abcam (Epitomics)	46
Cytokeratin 18 (DC10)# 1122	193990	155100	62565	111457	158995	157576	211338	224034	216859	178464	137939		Tumor marker	46	ms	P05783	4548	Cell Signaling	47
Cytokeratin 19# 0473	124633	64617	51498	58858	71953	62667	69446	74141	67182	54550	47780		Tumor marker	40	ms	P08727	4558	Cell Signaling	42, 44
Cytokeratin 8 - phosphoSer23# 0217	156705	212184	45588	44882	150141	135881	178111	213762	128427	143175	123132	Ser23	Tumor marker	52	rb	P05787	2147-1	Epitomics	42, 44
Cytokeratin 8/18# 1208	24295	14345	4324	8928	18613	15824	28920	29927	26797	24352	14061		Tumor marker	46, 55	ms	P05787, P05783	4546	Cell Signaling	42, 44
Cytokeratin Pan (4, 5, 6, 8, 10, 13, 18)# 1779	278307	247129	114551	177424	209860	198563	404635	358419	258987	235953	193380		Tumor marker	46, 55	ms	P19013, P13647, P02538, P05787, P13645, P13646, P05783	4545	Cell Signaling	98
DUSP6 (MKP3, MKP-3, PYST1)# 1754	129	1529	264	1826	210	1931	224	2599	1970	115	1367		MAPK signaling	42	rb	Q16828	ab76310 (2138-1)	abcam (Epitomics)	17
E-Cadherin - phosphoSer838/Ser840# 0203	18993	20403	13351	15527	16918	15044	19064	18074	20875	20578	15568	Ser838/Ser840	EMT	135	rb	P12830	2239-1	Epitomics	22
E-Cadherin# 0742 neu	4569	5268	2624	3375	4762	4937	5529	5921	9924	6435	4621		EMT	135	gt	P12830	AF748	R&D	37
E-Cadherin# 0742 Peak 2 neu	421	348	33.3	70	349	387	638	535	415	573	248		EMT	135	gt	P12830	AF748	R&D	45
Elk-1 - phosphoSer383# 1826	385	140	127	111	231	196	190	259	196	171	33.3	Ser383	MAPK signaling	47	ms	P19419	9186	Cell Signaling	47, 51
Elk-1 - phosphoSer383# 1826 Peak 2	867	542	199	455	274	380	1870	1130	480	364	327	Ser383	MAPK signaling	47	ms	P19419	9186		46
Elk-1# 2160	543	549	314	512	432	620	751	692	525	593	638		Transcription factor	46	rb	P19419	9182	Cell Signaling	46
Erk1/2 (MAPK p44/42) # 1718	16953	17002	17601	22224	20001	22701	30266	29352	28161	28254	22553		MAPK signaling	42, 44	rb	P27361, P28482	4695 B	Cell Signaling	21
Erk1/2 (MAPK p44/42) # 1718 Peak 2	8296	7558	14175	17110	4795	5019	8809	6275	6205	2413	6336		MAPK signaling	42, 44	rb	P27361, P28482	4695 B	Cell Signaling	185
ERK1/2 (MAPK) - phosphoThr202/Tyr204# 2205	95	143	63	115	230	487	292	393	463	217	385	Thr202/Tyr204	MAPK signaling	42, 44	ms	P27361, P28482	4370B	Cell Signaling	83
ERK1/2 (MAPK) - phosphoThr202/Tyr204# 2205 Peak 2	73	87	33.3	92	78	95	70	89	89	33.3	63	Thr202/Tyr204	MAPK signaling	42, 44	ms	P27361, P28482	4370B	Cell Signaling	27
Ezh2# 1759	3110	4151	1403	2772	3480	5102	5038	6055	5211	2868	4351		Chromatin reg. / Epigenetics	98	rb	Q15910	5246S	Cell Signaling	46
FGF-1# 1562	150	74	117	142	33.3	33.3	33.3	67	33.3	33.3	101		Tyrosine kinase	17	rb	P05230	ab179455 (8504-1)	abcam (Epitomics)	36
GADD45 alpha# 1201	352	304	451	428	465	528	838	665	654	681	701		Cell cycle	22	rb	P24522	4632	Cell Signaling	130
GAPDH# 2058	259568	263567	225977	233546	227284	266816	298650	318937	316554	195132	193737		Glucose metabolism	37	rb	P04406	5174	Cell Signaling	46
Glutaminsynthetase# 0486	93900	99944	95826	119827	87628	97089	125132	103962	96195	96694	92736		Tumor marker	45	rb	P15104	G2781	Sigma	125
GSK3 alpha/beta - phosphoSer21/Ser9BG/MP # 118	844	2506	121	210	1226	4372	6379	5427	28572	786	2209	Ser21/Ser9	Wnt signaling	46, 51	rb	P49840, P49841	9331	Cell Signaling	45
GSK3 alpha/beta - phosphoSer21/Ser9BG/MP # 118 Peak 2	349	606	165	124	240	257	122	215	571	359	163	Ser21/Ser9	Wnt signaling	46, 51	rb	P49840, P49841	9331	Cell Signaling	45
GSK3 alpha/beta - phosphoTyr279/Tyr216# 1714	249	524	311	321	411	379	318	360	337	310	360	Tyr279/Tyr216	Wnt signaling	47, 51	rb	P49840, P49841	ab68476 (2309-1)	abcam (Epitomics)	71
GSK3 alpha/beta - phosphoTyr279/Tyr216# 1714 Peak 2	525	700	895	1021	583	921	802	643	573	759	815	Tyr279/Tyr216	Wnt signaling	47, 51	rb	P49840, P49841	ab68476 (2309-1)	abcam (Epitomics)	288
GSK3 beta - phosphoSer9# 2073	443	993	264	175	287	298	262	339	242	376	94	Ser9	Wnt signaling	46	rb	P49841	9336	Cell Signaling	289
GSK3 beta - phosphoSer9# 2073 Peak 2	33.3	114	33.3	33.3	33.3	33.3	33.3	33.3	33.3	33.3	58	Ser9	Wnt signaling	46	rb	P49841	9336	Cell Signaling	289
GSK3 beta# 1835	7110	8716	10603	12011	7753	11495	11542	9044	8084	9391	10038		Wnt signaling	46	rb	P49841	9315	Cell Signaling	43
Ha-ras# 2135	495	466	342	435	507	575	759	669	757	498	509		MAPK signaling	21	rb	P01112	05-775	Upstate	43
Her2# 1063	818	624	289	533	1086	709	1223	779	593	899	449		Tyrosine kinase	185	rb	P04626	A0485	Dako	53
HSP 27 - phosphoSer15# 0208	890	1166	487	400	707	469	672	790	822	890	351	Ser15	Protein folding / Chaperones	27	rb	P04792	2231-1	Epitomics	70, 85
IDH1 (Isocitrate dehydrogenase [NADP] cytoplasmic)# 1316	8570	7657	6657	6664	8575	8860	9759	7296	5712	10695	10136		Metabolism	46	rb	O75874	8137	Cell Signaling	72 (PAK4), 82 (PAK6), 90 (PAK5)
IGFBP-1# 1084	22473	17722	5520	14578	18450	24398	43198	27326	20199	28886	18827		IGF signaling	36	gt	P08833	sc-6000	Santa Cruz	116, 89
Jak 1TK # 071	6558	5516	2369	4228	5018	5255	4047	6473	6179	6958	7109		Jak/Stat signaling	130	rb	P23458	3344	Cell Signaling	190
Jak 1TK # 071 Peak 2	152	193	142	199	275	260	324	389	357	271	212		Jak/Stat signaling	130	rb	P23458	3344	Cell Signaling	190
JNK/SAPK 1/2/3 - phosphoTyr185/Tyr223# 0215	200	274	67	90	123	125	155	136	159	112	252	Tyr185/Tyr223	MAPK signaling	46	rb	P45983, P45984, P53779	2155-1	Epitomics	110
MCM2# 2125	32080	39155	28774	41287	31077	43734	41336	50244	45647	33561	41284		Cell cycle	125	rb	P49736	3619	Cell Signaling	85
MEK 1# 1790	1378	2684	1795	3463	1546	2703	2712	3522	1415	1948	3311		MAPK signaling	45	rb	Q02750	9124	Cell Signaling	85
MEK1/2 - phosphoSer217/Ser221# 1720	3465	552	1690	301	4064	317	3316	339	244	3206	189	Ser217/Ser221	MAPK signaling	45	rb	Q02750, P36507	9154	Cell Signaling	36
MEK2# 1789	1494	1758	1135	1595	1278	2130	3023	2323	986	1726	1921		MAPK signaling	45	rb	P36507	9125	Cell Signaling	54
MEKK3# 0255	146	167	146	208	131	161	221	179	128	102	125		MAPK signaling	71	rb	Q99759	1673-1	Epitomics	54
mTor - phosphoSer2448# 2374	264	345	70	324	157	192	279	386	681	205	105	Ser2448	mTOR signaling	288	rb	P42345	5536	Cell Signaling	21
mTOR (FRAP)- phosphoSer2481# 0386	33.3	33.3	33.3	33.3	33.3	33.3	51	33.3	33.3	33.3	33.3	Ser2481	mTOR signaling	289	rb	P42345	2974	Cell Signaling	110
mTOR (FRAP)# 1911	873	979	214	751	796	704	1430	1346	2721	1013	382		mTOR signaling	289	rb	P42345	2983	Cell Signaling	110
p38 MAPK - phosphoThr180/Tyr182# 1223	476	1013	175	141	168	260	284	339	328	490	323	Thr180/Tyr182	MAPK signaling	43	rb	Q16539	4511	Cell Signaling	83
p38 MAPK# 0350	539	575	543	578	306	404	361	448	427	348	326		MAPK signaling	43	rb	Q16539	9212	Cell Signaling	32
p53 - acetylLys305# 1274	33.3	62	33.3	33.3	33.3	33.3	33.3	33.3	33.3	33.3	33.3	Lys305	DNA damage / TSG	44	rb	P04637	ab109396 (3308-1)	abcam (Epitomics)	32
p53 # 2123	7151	10602	7298	10059	10796	8580	7071	5912	7728	10400	11224		DNA damage / TSG	53	gt	P04637	af1355	R&D	32
p70 S6 kinase# 1566 neu	4212	4196	3787	5142	4239	4316	4642	4758	4547	4711	5204		Translational control	70, 85	rb	P23443	2708	Cell Signaling	72
PAK 4/5/6 - phosphoSer474/Ser602/Ser560# 1495	900	1024	661	722	925	814	1679	1053	848	1263	733	Ser474/Ser602/Ser560	Cytoskeleton	72 (PAK4), 82 (PAK6), 90 (PAK5)	rb	O96013, Q9NQU5, Q9P286	3241	Cell Signaling	60
PARP - cleavedAsp214# 1044	33.3	33.3	86	198	190	105	170	106	133	125	76	Asp214	Apoptosis	89	rb	P09874	9541	Cell Signaling	60
PARP# 1914 neu	3539	5497	2601	5104	4723	4954	6269	6075	7677	5338	4892		Apoptosis	116, 89	rb	P09874	9532	Cell Signaling	52
PI3-kinase p110 beta# 1049	845	847	1309	1855	743	683	830	795	692	903	855		PI3K / Akt signaling	110	rb	P42338	04-400	Millipore	70
PI3-kinase p85 alpha# 1967	123	125	156	180	139	162	200	109	138	114	120		PI3K / Akt signaling	85	rb	P27986	1675-1	Epitomics	60
PI3-kinase p85TK # 017	655	484	833	909	702	697	684	581	719	528	626		PI3K / Akt signaling	85	rb		4292	Cell Signaling	52
PP2A C - phosphoTyr307# 2170 neu	1074	893	653	33.3	211	533	277	516	298	552	477	Tyr307	Wnt signaling	36	rb	P67775	AF3989	R&D	60
PTEN - phosphoSer380# 1045	642	661	691	678	876	1013	1446	839	872	1117	980	Ser380	PI3K / Akt signaling	54	rb	P60484	9551	Cell Signaling	60
PTEN - phosphoSer380# 1045 Peak 2	433	326	371	385	579	665	851	760	694	717	660	Ser380	PI3K / Akt signaling	54	rb	P60484	9551	Cell Signaling	52, 60
PTEN# 1770	2434	2039	2203	2078	2285	2667	4267	2610	2617	3012	2487		PI3K / Akt signaling	54	rb	P60484	9552	Cell Signaling	35
PTEN# 1770 Peak 2	1407	1208	1142	1154	1423	1530	2140	1802	1642	1646	1695		PI3K / Akt signaling	54	rb	P60484	9552	Cell Signaling	35-40
Ras# 1719	3515	1121	1719	1530	3509	1761	5795	2033	2188	3254	1145		MAPK signaling	21	rb	P01116	8955	Cell Signaling	31
Rb - phosphoSer807/Ser811# 1270	1073	6161	1678	1623	602	2834	548	3648	3769	402	1788	Ser807/Ser811	Cell cycle	110	rb	P06400	8516	Cell Signaling	59
RSK 1 (p90RSK) - phosphoThr573# 1235	147	141	33.3	68	402	351	440	605	481	218	229	Thr573	MAPK signaling	83	rb	Q15418	ab62324 (2185-1)	abcam (Epitomics)	84, 91
RSK 1 (p90RSK) # 0246 neu	1769	1747	2440	3550	2302	2718	3541	2895	3031	2226	1988		MAPK signaling	90	rb	Q15418	2004-1	Epitomics	79, 86
S6 ribosomal protein - phosphoSer235/Ser236# 0442	1563	16186	422	4430	759	12291	2069	21903	9227	421	6215		Translational control	32	ms	P62753	2217	Cell Signaling	86
S6 ribosomal protein - phosphoSer240/Ser244BG/MP # 055	2969	28207	834	8501	1232	26858	3751	44709	18310	547	11798	Ser235/Ser236	Translational control	32	rb	P62753	2211	Cell Signaling	90
S6 ribosomal protein# 1836	11546	15107	5393	12892	3450	17740	19443	18258	9737	5350	10814	Ser240/Ser244	Translational control	32	rb	P62753	2215	Cell Signaling	92
SHP-2# 0239	3182	3183	1869	2114	3439	3435	4106	3891	3435	1990	2180		Tyrosine phosphatase	72	rb	Q06124	1609-1	Epitomics	28-50
Smad1/5 - phosphoSer463/Ser465# 2590	1398.57	1412.86	840.938	517.258	2538.27	1828	1627.68	1846.8	2175.85	1559.25	1560.43	Ser463/Ser465	TGF-beta / BMP signaling	60	rb	Q15797/Q99717	9516	Cell Signaling	58, 79
Smad1# 0955	1839	1693	910	1179	2107	2034	2887	2275	2056	2882	2105		TGF-beta / BMP signaling	60	rb	Q15797	6944	Cell Signaling	28
Smad2 - phosphoSer245/Ser250/Ser255TK # 101	89.7848	331.708	245.998	251.292	124.034	536.984	84.281	447.591	471.02	85.949	249.797	Ser245/Ser250/Ser255	TGF-beta / BMP signaling	60	rb	Q15796	3104	Cell Signaling	57
Smad2/3 - phosphoSer465/467 (Smad2) Ser423/425 (Smad3)# 2591	435.974	33.33	33.33	562.197	367.673	33.33	33.33	33.33	309.698	184.828	33.33	Ser465/467 (Smad2) Ser423/425 (Smad3)	TGF-beta / BMP signaling	52, 60	rb	Q15796/P84022	8828	Cell Signaling	40
Smad2/3 - phosphoSer465/467 (Smad2) Ser423/425 (Smad3)# 2591 Peak 2	478.277	33.33	1092.28	543.855	387.607	586.823	33.33	542.675	467.037	508.849	583.659	Ser465/467 (Smad2) Ser423/425 (Smad3)	TGF-beta / BMP signaling	52, 60	rb	Q15796/P84022	8828	Cell Signaling	40
Smad2# 1530	1298	1303	2391	2123	1971	2324	2525	2365	1972	1728	1581		TGF-beta / BMP signaling	60	rb	Q15796	5339	Cell Signaling
Smad3# 1553	353	259	248	284	554	365	508	379	473	559	403		TGF-beta / BMP signaling	52	rb	P84022	9523	Cell Signaling
Smad4# 1552	1183	753	1120	1535	2210	2384	2467	2493	2829	1362	1386		TGF-beta / BMP signaling	70	rb	Q13485	9515	Cell Signaling
Smad5# 0954	157	415	83	33.3	64	87	111	130	192	155	141		TGF-beta / BMP signaling	60	rb	Q99717	9517	Cell Signaling
Smad9 (Smad8)# 0916	760	2834	1349	4701	742	395	4173	1481	1134	3003	737		TGF-beta / BMP signaling	52	gt	O15198	AF2309	R&D
SPRY1 (Spry-1, Sprouty 1)# 0415	204	185	111	101	147	181	199	210	294	84	153		MAPK signaling	35	rb	O43609	AV50521	Sigma (aviva systems biology)
SPRY2 (Protein sprouty homolog 2)# 0342	3430	5399	1881	3584	2751	4899	4021	4497	5278	3589	4402		MAPK signaling	35-40	rb	O43597	07-524	Millipore
SPRY3 (Spry-3, Sprouty 3)# 1723	75694	74093	37132	57375	49945	58033	82575	72850	61819	59998	40658		MAPK signaling	31	rb	O43610	AV50519	Sigma
Src - phosphoTyr527# 1949	23143	17826	12761	12261	23406	20172	19924	19606	21580	27538	20457	Tyr527	Tyrosine kinase	60	rb	P12931	2105	Cell Signaling
STAT 1# 1186	405	452	367	455	617	754	733	692	788	417	510		Jak/Stat signaling	84, 91	rb	P42224	9175	Cell Signaling
STAT 3 alpha# 1207	12781	9363	7275	6907	9938	8472	11554	8750	9767	13360	9208		Jak/Stat signaling	79, 86	rb	P40763	4904	Cell Signaling
STAT 3# 1818	4427	3164	2311	2181	3846	3154	4461	3202	3593	5081	3446		Jak/Stat signaling	86	rb	P40763	8768	Cell Signaling
STAT 5 alpha# 1245	1227	629	433	293	1171	652	1266	450	571	1230	763		Jak/Stat signaling	90	rb	P42229	9363	Cell Signaling
STAT 5# 1780	487	339	170	238	429	337	513	399	381	419	340		Jak/Stat signaling	92	rb	P42229	ab32043 (1289-1)	abcam (Epitomics)
TCF1# 1673	1341	1851	638	780	2605	3406	3989	3600	3145	1996	1725		Transcription factor	28-50	rb		2206	Cell Signaling
TCF4# 1641	13438	8946	2563	8319	7130	7104	4609	8764	5487	12211	9309		Transcription factor	58, 79	rb	Q9NQB0	2565	Cell Signaling
TwistBG/MP # 064	2245	2803	2051	4375	1587	3857	5658	4406	2270	4869	4913		EMT	28	rb	Q15672	sc-15393	Santa Cruz
Vimentin# 1814	295	326	378	552	236	295	244	249	305	265	339		Cytoskeleton	57	rb	P08670	5741	Cell Signaling
Wnt3A# 0741	6290	5897	3308	4738	4609	3644	5048	3004	1845	6062	5227		Wnt signaling	40	rb	P56704	09-162	Millipore
Wnt3A# 0741 Peak 2	6218	4579	1366	3775	4256	5576	11116	5613	5709	7065	4223		Wnt signaling	40	rb	P56704	09-162	Millipore
zzstrep	2988437	3118900	1929747	2813101	2329644	3209437	4408047	3337418	2590807	3391962	3222415
